# Supplementary material for: Description of a new species of the Neotropical cichlid genus Gymnogeophagus Miranda Ribeiro, 1918 (Teleostei: Cichliformes) from the Middle Paraná basin, Misiones, Argentina
Source: PLoS One. 2019 Feb 13;14(2):e0210166. doi: 10.1371/journal.pone.0210166 (PMC6374015; doi:10.1371/journal.pone.0210166)
Supplement: S2 Appendix — (TNT) [file pone.0210166.s002.tnt]

pi=;
nstates DNA;
taxname+350;
xread
1140 111
Retroculus_lapidifer_KR150871			   	ATGGCCAACCTCCGAAAAACCCACCCCCTTATAAAAATCGCAAACGACGCCCTAGTTGACCTCCCCGCACCCACCAACATTTCTATTTGATGAAACTTTGGCTCTCTTTTAGGCCTTTGCCTTATTGCCCAAATCCTAACAGGCCTGTTTCTTGCTATACACTATACATCAGATATCGCCACCGCCTTTTCATCAGTCGCCCACATCTGCCGAGATGTAAACTACGGCTGACTTATCCGAAACATACATGCCAACGGCGCATCCTTCTTTTTCATCTGCATCTACCTTCACATCGGCCGCGGACTCTATTATGGCTCCTTCCTCTACAAAGAAACATGAAATATTGGGGTCATTCTCCTCCTCCTAGTCATAATAACCGCCTTCGTAGGCTATGTTCTCCCATGAGGCCAAATATCTTTCTGAGGCGCTACCGTCATTACTAACCTTCTATCAGCCTTTCCCTACATCGGCAACTCTCTCGTCCAGTGAATTTGGGGTGGATTCTCAGTTGACAATGCCACATTAACCCGATTCTTTGCCTTCCACTTTCTTCTTCCATTCATCATTGCCGCCATAACAATAATTCACCTAATTTTCCTCCACGAAACAGGCTCAACTAACCCCGTTGGCTTAAACTCAGACGCAGATAAAATTTCCTTCCACCCCTACTTCTCATACAAGGACCTACTAGGATTTGCCGCCCTACTAATTTCCCTTGTCTCCCTCGCACTCTTCTCCCCCAACCTTTTAGGAGACCCAGACAACTTCACCCCTGCAAACCCCCTAGTCACCCCACCACACATCAAGCCAGAATGATACTTCCTATTTGCCTACGCCATTCTACGATCAATTCCTAACAAGCTGGGGGGAGTTCTTGCACTTCTTTCCTCAATCCTCATTCTTATACTAGTTCCCATCCTCCACACCTCTAAACAACGAGCCCTCACATTCCGTCCCCTCACACAATTCCTATTTTGACTCTTAGTCGCTGACGTAGCCGTTCTTACCTGAATTGGCGGCATACCTGTTGAGCACCCCTTCATCATCATTGGTCAAATCGCATCTCTCCTATACTTCCTCATCTTCCTTATCTTAGCCCCCTTTGCAGGATGGGCGGAAAACAAAGTACTTGAATGACGA
Acarichthys_heckelii_AF370653			   	ATGGCCAACCTCCGAAAAACCCACCCCCTCCTAAAAATCGCAAACGATGCCCTAATTGACCTTCCCGCACCCTCAAATATTTCCGTCTGATGAAACTTTGGCTCCCTCCTCGGACTGTGCCTCGCTGCCCAAATCCTCACAGGCCTATTCCTCGCAATACACTATACCGCAGACATCACCATGGCCTTCTCCTCTGTCGCCCATATCTGCCGAGACGTCAACTATGGCTGACTTATCCGAAACATGCACGCCAACGGCGCATCATTCTTCTTCATCTGCATCTATCTTCACATCGGACGAGGACTTTATTACGGCTCATACCTCTACAAAGAAACATGAAACATCGGCGTCATTCTTCTACTTCTAGTTATAATAACCGCATTCGTAGGCTACGTCCTACCATGAGGACAAATATCATTTTGGGGGGCTACAGTTATTACTAACCTCCTTTCCGCAATTCCCTACATCGGCAACTCCCTAGTCCAATGAATCTGAGGAGGCTTCTCAGTAGACAATGCCACCCTCACCCGATTTTTTGCCTTCCACTTTCTCTTCCCATTCGTCATTGCTGCCGCAACCATAATTCACCTTATCTTCCTCCACGAAACAGGGTCAACCAACCCCACAGGACTGAACTCAGATGCAGATAAAATCTCCTTCCACCCTTACTTCTCTTACAAAGACCTCCTAGGTTTCGCAGCCCTACTCATTGCCTTAATTACCCTGGCGCTCTTCTCCCCGAACCTCCTGGGGGACCCAGATAACTTTACACCAGCAAACCCCCTCGTCACCCCCCCCCACATTAAACCAGAATGATACTTCTTATTCGCCTATGCCATTCTTCGGTCAATTCCAAACAAACTAGGGGGAGTACTCGCCCTTCTCTTCTCTATCCTCATCCTCATACTCGTCCCAATTCTCCACACATCAAAACAACGAAGCCTCACCTTCCGACCACTCACTCAACTCCTATTCTGACTTCTAGTCGCAGACGTGGCCATCTTAACCTGAATTGGTGGCATACCCGTAGAACACCCCTTTATCCTTATTGGCCAAATCGCATCCTTCCTCTACTTCTCGATTTTCCTTATTCTTATACCCGTCAGCGGCTGGGTAGAAAACAAAATACTTGAATTAA??
Astronotus_ocellatus_AP009127			   	ATGGCCAACCTTCGAAAAACCCACCCACTCCTCAAAATCGCAAATGATGCACTAGTTGATCTTCCCGCACCCTCCAACATCTCCGTCTGATGAAACTTCGGCTCCCTTCTAGGACTCTGCCTTGCCGCCCAAATCCTCACAGGCCTCTTCCTTGCAATACATTACACTTCTGACATCGCCACAGCCTTTTCATCCGTTGCCCACATTTGCCGAGACGTAAACTACGGCTGACTCATCCGAAGCATACATGCTAACGGCGCATCCTTTTTCTTCATCTGCATCTACCTTCACATTGGACGTGGACTTTACTACGGCTCATACCTTTACAAAGAAACATGAAACATTGGAGTCATCCTTCTTTTGCTAGTTATAATAACCGCATTCGTAGGCTACGTCCTCCCCTGAGGCCAAATATCATTCTGAGGAGCCACCGTCATCACCAACCTACTCTCTGCAGTCCCCTACATTGGCAACTCCTTAGTCCAATGAATTTGAGGCGGCTTCTCAGTAGATAACGCCACTCTAACCCGATTCTTTGCCTTCCACTTTCTCTTTCCATTTGTAATCGCTGCTATAACAATAATTCACCTAATCTTCCTTCACGAAACCGGATCAACCAATCCCACCGGTTTAAATTCAGACGCAGACAAAATCTCCTTCCACCCCTACTTCTCCTATAAAGACCTTCTAGGCTTTGCAATCCTCCTTATTGCCCTAATTACCCTAGCACTCTTCTCCCCCAATCTTCTAGGAGACCCAGACAACTTCACCCCCGCAAACCCCCTAGTCACCCCTCCCCATATTAAACCCGAGTGATACTTCTTATTCGCCTACGCCATTCTCCGATCCATTCCCAATAAACTCGGAGGTGTCCTCGCACTCCTCTTTTCCATCCTCATCCTCATACTTGTCCCTGTTCTCCATACATCAAAACAACGAGCTCTCACTTTCCGACCATTTTCCCAATTTTTATTTTGACTACTAGTTGCAAACGTGGCCATTCTAACTTGAATTGGAGGCATACCCGTTGAACATCCATTCATTATCATCGGCCAAATCGCATCCTTCCTTTACTTCTTCATTTTCCTTATTCTAGTTCCCACCACCGGACTACTAGAAAACAAAATACTCGAATGACAA
Biotodoma_cupido_GU736928 			   	????????CCTCCGAAAAACCCACCCCCTCCTCAAAATTGCGAACGACGCCCTAGTCGACCTCCCTGCACCCTCCAACATCTCCATCTGATGGAATTTTGGCTCCCTACTAGGCCTCTGCCTGGTCACACAAATTCTTACAGGCCTATTCCTCGCAATACATTACACTTCAGATGTCTCTACAGCCTTCTCTTCCGTTGCCCACATCTGCCGAGACGTAAATTACGGATGATTTATCCGTAATTTACATGCCAACGGCGCATCCTTCTTCTTTATCTGTATTTACCTCCACATCGGCCGAGGCCTCTACTACGGCTCATTCCTCTACAAAGAAACATGAAACGTCGGGGTCATCCTTCTCCTCCTAGTCATGATAACCGCATTCGTAGGATACGTTCTTCCCTGAGGACAAATATCCTTCTGAGGGGCAACCGTCATCACTAACCTTCTCTCCGCAGTCCCCTACATTGGCAACTCCCTCGTACAATGGATCTGAGGCGGATTCTCAGTAGACAACGCCACTCTAACTCGATTCTTTGCTTTCCACTTCCTCTTCCCATTTGTCATTGCAGCCATGACCGTAATCCACCTAATTTTTCTTCACGAAACCGGATCAACAAACCCAACAGGGCTTAACTCAGACGCAGACAAAATCCCCTTCCACCCCTACTTCTCTTACAAAGATTTCTTAGGCTTCATTATTCTACTAATCTTCCTAACCACCCTAGCACTCTTTTCTCCTAACCTTTTAGGAGACCCAGACAACTTCACTCCAGCTAATCCCCTCGTTACACCCCCCCACATCAAACCCGAATGATATTTCCTATTCGCCTATGCCATTCTACGATCAATTCCAAACAAACTTGGGGGCGTCCTTGCCCTTCTTTTTTCCATTCTCGTCCTCATGCTCGTCCCAATTCTCCACACCTCAAAACAACGAGCCCTTACCTTCCGCCCTTTCACTCAGTTCCTATTCTGACTTTTAATTGCAGATGTAGCTATTTTGACCTGAATCGGAGGAATACCTGTCGAACATCCCTTTATTGTGATTGGCCAAATCGCCTCCCTTCTTTACTTTTCCATCTTTCTCATCCTAGTACCCTCTACCGGATGAGTAGAAAACAAGATA????????????
Chaetobranchopsis_orbicularis_AF370652			ATGGCTAATCTCCGAAAAACCCACCCTATACTAAAAATTGCAAACAATACATTAATTGACCTTCCCGCGCCTACCAACATTTCTGCCTGATGAAACTTTGGCTCATTACTAGGACTATGTCTTATCACCCAAATTCTCACAGGCTTATTTCTTGCAATACACTACACCGCTGACATCACAACAGCCTTCTCATCCACCGCCCACATTTGCCGAGACGTAAATTATGGCTGATTAATCCGAAATATACATGCCAACGGTGCATCCTTCTTTTTTATTTGTATTTATCTCCACATCGGACGCGGACTATACTACGGCTCTTACCTTTATAAAGAGACATGAAATATTGGTGTGATTCTTCTCCTCCTAGTTATAATAACCGCATTTGTAGGGTATGTCCTTCCATGAGGACAAATATCCTTCTGAGGGGCCACCGTCATTACAAATCTTCTTTCCGCAATTCCCTACATTGGCAATGCCCTCGTTCAATGAATCTGAGGCGGGTTCTCAGTAGACAACGCTACCTTAACCCGATTTTTTACCTTCCACTTCCTCTTCCCTTTTATTATCGCAGCCATAACAATAGTTCATCTTATCTTTCTCCATGAAACAGGATCAACAAACCCCACAGGACTAAACTCAAATGCAGACAAAATTTCATTTCACCCTTACTTCTCCTACAAAGACCTTCTAGGCTTTGCTTCCCTCCTTATCGTATTAATTACACTAACACTCTTCACCCCAAATTTCCTGGGTGACCCAGACAATTTTACCCCCGCAAACCCCCTAGTTACCCCACCCCATATTAAGCCCGAATGATACTTCTTATTTGCATACGCCATCCTCCGATCCATCCCCAATAAACTAGGAGGCGTACTAGCCCTCCTCTTCTCCATTCTTATTCTTATGCTCGTCCCCATTCTCCACACTTCAAAACAACGAACACTTACATTCCGTCCCTTAACCCAACTTTTATTCTGGCTCCTAATCACAGACATAGCCATTCTAACTTGAATTGGGGGTATGCCTGTAGAACACCCATTCATTATTATTGGCCAAATCGCATCCCTCCTCTACTTCTCTATTTTTCTCCTCCTTATACCCATTGCAGGCTTAATAGAAAATAAAATACTCAAATAAT??	   
Chaetobranchus_flavescens_AF370652		   	ATGGCTAACTTACGTAAGACCCACCCCCTCCTAAAAATTGCAAACGACGCATTAGTAGACCTTCCCGCACCCGCCAACATTTCCGTTTGATGAAACTTTGGCTCCCTATTAGGACTCTGCCTAGCCGCCCAAATCCTCACAGGCCTCTTCCTTGCAATACACTACACCTCTGACATCGCCACAGCCTTTTCATCCGTCGCCCACATCTGCCGAGATGTAAACTACGGCTGGCTTATCCGAAACATGCACGCCAACGGCGCATCTTTCTTCTTTATCTGCATTTACCTCCACATCGGACGTGGCCTCTACTACGGCTCCTATCTTTATAAAGAAACATGAAATGTCGGCGTAGTCCTTCTCCTCCTCGTCATAATAACCGCATTCGTAGGCTATGTCCTCCCATGAGGACAAATATCCTTCTGAGGTGCCACCGTCATCACAAACCTTTTATCTGCAATTCCCTACATCGGCAATGCTTTAGTCCAATGAATCTGAGGAGGATTTTCAGTAGACAACGCCACTCTAACTCGATTTTTTGCCTTTCACTTTCTCTTTCCCTTTATCATTGCAGCCATAACAATAATTCACCTCATCTTCCTCCATGAAACTGGCTCAACAAACCCCACGGGGTTAAACTCAGACGCAGACAAAATCTCATTCCATCCCTACTTTTCTTACAAGGACCTCCTTGGCTTTGCAGTCCTATTAATTGCCCTAATCGCACTAGCCCTCTTCTCCCCTAACCTCCTGGGCGACCCAGACAACTTCACCCCCGCAAACCCCCTAGTCACTCCCCCTCACATTAAACCCGAGTGATACTTCCTATTTGCATACGCCATCCTTCGATCCATCCCTAATAAACTGGGGGGTGTTCTTGCCCTCCTCTTCTCAATCCTCATCCTCATACTTGTCCCAATCCTNCACACCTCAAAACAACGACCACTCACCTTTCGACCCCTCACCCAATTCCTTTTCTGACTTCTAGTTGCAGACGTAGCTATCCTAACTTGAATCGGAGGTATACCAGTCGAACACCCCTTCATCATTATTGGCCAAATTGCATCCCTCCTATACTTCTCCATCTTCCTCATCCTCCTNCCAATTACCGGATGGGCAGAAAACAAAATACTTGAATGAT??
Cichla_ocellaris_KR150863			   	ATGGCTAACCTTCGAAAATCCCACCCCCTCCTAAAAATCGCAAATGATGCACTAGTAGATCTCCCTGCTCCCTCCAACATTTCCGTCTGATGAAACTTCGGCTCCTTACTTGGACTCTGTCTCATTGCCCAAATCCTTACAGGCCTCTTCCTCGCTATACACTACACATCAGATATTGCCACAGCCTTTTCATCCGTCGCCCACATTTGCCGAGATGTGAACTATGGCTGACTTATTCGAAACATACACGCTAACGGCGCATCCTTCTTTTTCATCTGCATCTACCTCCACATCGGACGCGGACTCTACTACGGCTCATACCTTTACAAAGAAACATGAAACATTGGAGTCATTCTCCTCCTACTAGTCATAATAACTGCATTTGTAGGTTACGTACTCCCCTGAGGCCAAATATCATTCTGAGGTGCCACTGTCATTACTAACCTTCTCTCCGCAATCCCCTACATCGGTAACTCCCTCGTCCAATGAATCTGAGGGGGCTTCTCAGTAGACAACGCCACCCTAACCCGATTCTTTGCATTCCATTTCCTCTTCCCATTCATCATCGCAGCTATAACAATAATCCACCTTATTTTTCTCCACGAAACCGGATCAACTAATCCCACAGGACTAAACTCAGACGCCGACAAAATCTCATTCCACCCCTACTTTTCCTACAAAGATCTATTAGGCTTTGCAGTATTATTAATTGCTCTAATCTCATTAGCACTCTTTGCTCCCAACCTCCTAGGAGACCCAGACAACTTCACCCCCGCCAACCCCCTCGTCACTCCCCCACACATCAAACCTGAGTGATATTTCCTATTTGCTTACGCAATTTTACGATCTATCCCTAACAAACTAGGAGGCGTCCTTGCTCTCCTTTTCTCCATCCTCATCCTCATGCTCGTCCCAATTCTTCACACCTCCAAACAACGAACCCTTACCTTCCGACCCCTCGCACAATTCCTATTCTGACTTCTAGTTGCAGACGTAGCCATCTTAACTTGAATCGGAGGAATACCTGTAGAACATCCTTTCGTAATTATCGGACAGATTGCATCATTCCTCTACTTCTTTATTTTCCTCATTCTAACCCCCATTACCGGTTGATTAGAAAACAAAGTACTTAAATAA???
Crenicichla_macrophthalma_GQ199955		   	ATGGCCAACACTCGAAAAACGCACCCCCTCCTAAAAATTGTTAACGACGCCCTAATTGACCTCCCTACACCCTTAAACATCTCCGCCTGATGAAACTTCGGATCCCTACTAGGCCTATGTCTTATTACTCAAATCCTCACAGGACTATTCCTAGCAATACATTATACCTCTGATATCTCCCTGGCCTTCTCATCAGTTGCTCACATCTGCCGAGACGTTAACTACGGGTGACTAATCCGAAACCTTCACGCTAACGGAGCATCCTTCTTCTTCATCTGCATCTACCTTCACATTGGACGCGGGCTCTACTACGGCTCCTATCTATTCAAAGAAACATGAAACATTGGAGTAATCCTCCTCCTTTTAGTAATAATAACTGCATTCGTAGGCTACGTACTGCCCTGAGGACAAATATCCTTCTGAGGGGCCACCGTAATCACTAACCTCCTTTCTGCTATCCCGTACATCGGAACCTCCCTAGTACAATGAATCTGAGGTGGCTTCTCAGTGGACAACGCCACCCTAACCCGTTTTTTTGCCTTCCACTTCCTTCTTCCATTTATCATTGCTGCTATAACCCTTATCCACCTTATTTTTCTTCATGAGACTGGATCCTCCAACCCTATTGGCATTAACTCAAACGCAGATAAAATCTCATTTCACCCTTACTACTCCTTCAAAGATATTCTAGGCTTTGCACTTCTTCTAGTAGCCCTCACCACACTAACACTTTTTTCCCCGAACCTCCTAGGAGACCCAGACAACTTCACCCCGGCTAACCCCCTTGTGACTCCTCCGCACATTAAACCAGAATGATATTTCCTATTTGCCTACGCCATCCTACGCTCAATCCCTAACAAACTCGGCGGAGTCCTCGCCCTTCTACTCTCTATTCTTATCCTTATACTGGTCCCCATCCTACACACATCAAAACAACGAGCCCTCACCTTCCGACCATTAACCCAACTCATCCTCTGACTCCTAGTAGCAGATATCATCATCCTAACCTGAATTGGGGGCCTACCTGTCGAACACCCCTTCACCCTCATTGGCCAAATCGCATCACTCCTCTACTTCTCTATTTTCCTTATCCTTATGCCAACTGCCGGATGACTAGAAAACAAATTACTCGAATAA???
Krobia_guianensis_KR233978			   	ATGGCCAGCCTCCGAAAAACTCACCCCCTCCTAAAAATTGCAAACGACGCACTAGTTGACCTCCCCGCACCCTCTAACATCTCCATTTGATGAAACTTTGGTTCCCTCCTAGGACTTTGCCTCATCGCCCAAATCCTAACCGGCCTATTCCTCGCCATACACTACACCTCTGATATCGCAACAGCTTTTTCATCCGTTGCCCACATCTGCCGAGATGTTAATTACGGCTGATTAATCCGAAATATACATGCCAATGGCGCATCCTTCTTTTTCATTTGCATCTACCTCCACATTGGACGTGGTCTTTATTATGGTTCCTACCTTTATAAAGAAACATGAAACGTCGGAGTCGTCCTACTTCTCCTAGTTATGATAACTGCCTTTGTCGGCTATGTCCTTCCATGAGGACAAATATCTTTCTGAGGTGCTACCGTCATCACCAACCTCCTCTCTGCAATCCCCTATATTGGAAACTCCTTAGTCCAATGACTATGAGGCGGATTCTCAGTAGACAATGCAACTCTAACCCGCTTCTTCGCCTTTCACTTTCTTCTCCCCTTCATTATTGCAGCTATAACTATAGTTCACCTAATTTTCCTCCACGAAACCGGATCAACCAACCCTGCAGGCCTAAACTCAGACGCAGAAAAAATCTCATTCCACCCCTACTTCTCCTACAAAGACCTACTAGGCTTTGCAATCCTACTAGTAGCCTTAATTGCCCTCGCACTCTTTTCACCCAACCTCCTAGGAGACCCGGACAACTTTACCCCAGCAAACCCCTTAGTGACTCCTCCCCACATCAAGCCCGAATGATACTTCTTGTTTGCCTATGCCATTCTCCGATCAATCCCCAACAAACTAGGCGGAGTCCTTGCACTCCTCTTCTCAATCCTCATCCTCATGCTCGTCCCAGTCCTCCACACTTCTAAACTTCGAGCCCTTACTTTCCGGCCCTTAACACAATTCTTATTTTGACTCTTAGTCGCAGACGTAATGATCTTAACCTGAATCGGAGGAATGCCAGTTGAACACCCCTTTATCATCATTGGCCAAATTGCATCCGTCCTCTACTTTACCATCTTCCTCATCTTCCTGCCTACTGCAGGACTAATAGAAAACAAAATCTTTACCTGGTAG
Mazarunia_mazarunii_GU736960			   	??????AACCTCCGAAAAACCCATCCCCTCCTAAAAATTGCAAATGATGCCCTAATCGATCTCCCAGCACCCTCCAATATTTCTGTCTGATGAAACTTTGGCTCTCTACTGGGACTCTGTCTCGCCGCCCAAATCTTAACAGGCCTATTCCTTGCAATACACTATACCTCAGACATCGCCACAGCCTTTTCATCCGTCGCCCACATCTGCCGAGATGTAAACTATGGCTGACTTATCCGGAACATACACGCCAACGGCGCATCTTTCTTCTTTATTTGCATTTACCTCCACATCGGACGGGGACTTTACTATGGTTCCTATCTCTACAAAGAAACCTGAAACATTGGAGTAATTCTCCTCCTCTTGGTCATAATAACTGCATTCGTAGGCTACGTTCTCCCATGAGGACAAATATCATTCTGAGGGGCTACCGTCATCACAAACCTCCTCTCCGCAATCCCGTACATCGGCAACTCTCTTGTACAATGAATCTGAGGAGGCTTTTCAGTAGACAACGCCACTCTTACCCGATTCTTCGCTTTCCATTTCCTCTTCCCATTCATTATCGCAGCCATAACCATAGTTCACCTCATTTTTCTCCATGAAACCGGATCTACAAACCCAACAGGATTAAACTCCGACGCAGACAAAATCTCCTTCCACCCCTACTTCTCTTACAAAGACCTTCTAGGCTTTGCCATCCTACTCATTACTCTAATTACTCTAGCACTCTTCTCACCTAACCTCCTAGGAGACCCCGACAACTTCACCCCCGCAAACCCCCTAGTCACACCTCCACATATTAAACCAGAATGGTACTTCCTATTTGCCTACGCAATTCTCCGATCAATCCCAAACAAACTTGGAGGCGTCCTCGCCCTCCTTTTCTCAATTCTCATTCTCATACTCGTCCCAATCCTCCACACATCTAAACAACGAGCCCTCACCTTCCGACCATTGACTCAATCCCTGTTCTGACTTTTAATTGCAAACGTAGCAATTCTTACCTGAATCGGAGGCATGCCTGTTGAACATCCCTTTATTATTATTGGTCAAATTGCATCCCTCCTTTACTTCTCCATTTTCCTTATTCTTATACCCACCGCCGGATGAGTAGAAAACAAAATA????????????
Satanoperca_daemon_GU736955			   	??????????????????ACCCACCCCTTACTAAAAATTGCAAACGATGCTCTAGTCGACCTCCCCGCACCCTCCAACATCTCTGTTTGATGAAACTTTGGCTCCCTCTTAGGGCTCTGCCTAATTGCCCAGATTCTTACAGGTCTCTTCCTTGCAATACACTACACCTCAGACATTGCCACAGCCTTCTCATCTGTGGCCCACATCTGCCGAGATGTAAACTACGGCTGACTCATTCGAAATATACACGCTAACGGCGCATCTTTCTTCTTTATCTGCATCTATCTCCACATCGGACGAGGCCTTTACTATGGCTCCTATCTTTACAAAGAGACATGAAACGTCGGAGTAGTTCTTCTCCTCCTAGTTATAATAACCGCATTCGTTGGCTACGTCCTCCCCTGAGGACAAATATCATTCTGAGGAGCCACCGTCATTACCAATCTCCTCTCCGCAATCCCGTACATCGGAAACTCCCTAGTCCAATGAATTTGGGGGGGCTTCTCAGTTGACAATGCTATCCTAACCCGATTCTTTGCCTTCCATTTCCTATTCCCGTTCGTCATTGCAGCCATAACCATGATTCACCTAATTTTCCTACACGAAACTGGGTCAACAAACCCAACAGGACTAAACTCAGATGCAGATAAAATCTCCTTCCACCCCTACTTCTCCTATAAAGACCTTTTAGGCTTCCTCATCCTTCTAATCGCTCTCATTACTCTAGCACTTTTCTCACCAAACCTCCTTGGCGACCCAGACANCTTTACCCCCGCAAACCCCCTAGTCACTCCCCCACACATCAGCCCNGAATGATACTTCCTATTTGCATACGCCATNCTACGATCAATCCCAAACAAACTAGGAGGAGTCCTTGCCCTCCTCTTTTCTATCTTTATCCTAATACTTGTCCCAATTCTCCACACATCTAAACAACGAGCCCTCACCTTCCGACCATTAACACAACTCCTATTTTGGCTCTTAGTTGCAGACGTAGCCATTCTCACCTGAATCGGAGGTATACCTGTAGAACACCCATTCATCATCATCGGTCAAATCGCATCCATCCTCTACTTCACCATCTTCCTTTTCCTCCTACCCGCCACCGGATGAATAGAAAACAAAATA????????????
Teleocichla_centrarchus_AF370647		   	ATGGCCAGCCTACGAAAAACCCACCCACTGCTAAAAATTGTAAACCACACATTAATTGACCTTCCCGCGCCCATCAACATCTCCGCCTGGTGAAACTTCGGCTCTCTACTAGGACTATGCCTTATTATCCAAATCCTTACTGGCCTATTCCTAGCAATACACTACACCTCTGATATCACCCTAGCCTTCTCATCAGTAGCTCACATCTGCCGAGATGTTAATTACGGGTGATTAATCCGAAATCTTCATGCTAACGGTGCATCTTTCTTTTTTATCTGTATCTACCTTCACATTGGGCGGGGACTCTACTATGGATCCTTTCTGTACAAAGAGACATGGTACATTGGAGTAATCCTTCTGCTCCTAGTGATAATAACCGCATTCGTGGGGTACGTCCTTCCCTGAGGCCAAATATCTTTCTGAGGTGCCACCGTTATCACAAACCTACTCTCCGCCATCCCATACATCGGAACCTCTTTGGTCCAATGAATTTGAGGCGGATTTTCAGTAGACAATGCCACTCTTGCCCGATTCTTTGNCTTTCACTTCATCCTCCCCTTCATCATTGCTGCTGTAACACTTATTCATCTCCTTTTCCTTCATGAAACTGGATCTTCCAATCCCACTGGTCTAAACTCAGACGCAGAAAAAATCACATTCCACCCTTACTTCTCCTTCAAAGATATTCTAGGCTTCGTAATTCTCCTAGCCGCTCTCACAACATTAACCCTCTTTTCCCCCAACCTCCTGGGAGACCCGGACAATTTTACCCCAGCCAACCCGCTCATTACCCCTCCCCACATCAAACCAGAGTGGTACTTCCTATTTGCCTATGCCATCTTACGTTCTATTCCTAATAAACTAGGAGGCGTACTCGCCCTCATGTTCTCTATCCTAATCCTAATACTAATACCAATTCTACACACATCAAAACAACGATCACTTACCTTCCGACCAATTACCCAAGTAATTATATGACTCCTAGTAGCCGATGTCATCATCCTCACATGAATTGGGGGCCTTCCAGTAGAACACCCGTTCACCCTAATCGGGCAAATCGCATCGCTACTCTACTTTTCAATTTTCCTCATCCTCATACCAGTTGCCGGGTGACTGGAAAACAAACTTTTAAATAAGC??
Mikrogeophagus_ramirezi_KR233976		   	ATGGCAAATCTCCGAAAAACTCACCCCCTCTTAAAAATCGCAAACGACGCCCTAATTGACCTCCCCGCACCCTCTAACATTTCCGTTTGATGAAACTTTGGCTCCCTACTAGGACTCTGCTTAGCCGCCCAAATTCTTACAGGCTTATTTCTTGCAATACATTACACCTCTGACATCGCCACAGCCTTTTCATCAGTTGCCCACATTTGCCGAGACGTAAACTACGGCTGACTCATCCGAAACATACACGCCAACGGCGCATCCTTCTTCTTCATCTGTATTTATCTTCATATCGGACGAGGCCTTTACTACGGCTCCTACCTCTACAAAGAAACATGAAACATTGGAGTTATTCTCCTTCTCCTCGTGATAATAACTGCATTCGTAGGGTATGTCCTGCCATGAGGACAAATATCATTCTGAGGGGCTACCGTCATCACCAACCTCCTTTCTGCAGTACCATACATTGGTAACTCTCTTGTACAATGAATCTGAGGGGGCTTCTCAGTGGACAACGCCACCCTAACTCGATTTTTCGCCTTCCACTTTCTCTTCCCCTTCGTCATTGCAGCCATAACTATAATTCACCTTATTTTTCTACATGAAACCGGCTCAACTAACCCAACGGGACTAAACTCAGACGCAGATAAAATCTCTTTCCATCCGTACTTCTCTTATAAAGACCTCTTAGGTTTCGCCATTCTCCTTATTGCTTTAATCACCCTAGCCCTCTTCCTCCCCAATCTCCTGGGCGACCCAGACAACTTCACCCCCGCCAACCCCCTAGTTACACCCCCACATATTAAACCCGAATGGTACTTCCTATTTGCCTACGCTATTCTTCGATCAATCCCAAATAAGCTTGGAGGGGTCATCGCCCTGCTCTCCTCAATCCTCATCTTAATGCTCGTCCCAATCCTACACACCTCTAAACAGCGAGCCCTAACCTTTCGCCCCCTAACCCAATTCTTATTCTGACTTTTAGTCGCAGACGTGGCCATCCTCACCTGAATCGGAGGTATACCTGTCGAACACCCGTTTATTATCATCGGCCAAATCGCATCCCTCTTATACTTTTCCATCTTCCTCGCCCTAATGCCCGCTGCCGGGTGGCTAGAGAACAAAATACTTGAATGATAA
Mikrogeophagus_altispinosus_GU736953               	?????????CTTCGAAAAACCCACCCCCTCCTCAAAATCGCAAACGACGCCCTAATTGACCTACCTGCGCCCTCCAGCATTTCTGTCTGATGAAATTTCGGCTCCCTTCTGGGACTATGCCTAGCTGCCCAAATCCTAACAGGCCTATTCCTTGCGATACACTACACCTCAGACATCGCTACAGCCTTTTCATCCGTCGCCCATATCTGCCGGGACGTTAACTACGGCTGACTTATCCGAAACATACACGCCAACGGCGCGTCTTTCTTCTTCATCTGTATTTACTTGCACATCGGACGAGGCCTCTACTACGGCTCCTACCTTTACAAAGAAACTTGAAACATTGGGGTTATTCTCCTTCTTCTAGTTATAATAACTGCATTTGTTGGCTACGTCCTCCCATGAGGACAAATATCGTTCTGGGGGGCAACCGTCATCACCAATCTCCTCTCCGCAATCCCCTATGTCGGCAATGCTCTAGTACAGTGAATCTGAGGGGGCTTCTCAGTAGATAACGCCACTCTTACTCGATTCTTTGCTTTCCATTTTCTTCTCCCATTCGTAATCGCAGCCATAACGATCATCCACCTCATCTTCCTGCATGAGACCGGGTCCACAAACCCAGCGGGTTTAAACTCAAACGCAGATAAAATTTCATTCCACCCCTATTTCTCCTACAAAGATCTCCTAGGATTTGCCATCCTTCTATTCGCCCTAATTACCCTAGCACTCTTTTCCCCCAACCTTTTGGGAGACCCAGACAACTTCACCCCAGCCAACCCCTTGGTCACTCCCCCTCACATCAAGCCCGAATGATACTTCCTGTTTGCCTACGCCATCCTACGATCAATCCCTAATAAACTAGGGGGGGTCCTCGCCCTACTATCCTCAATCCTCATCCTAATACTAGTGCCGATTCTCCACACATCAAAACAACGAACCATAACCTTCCGCCCCCTATCCCAATTCTTATTCTGACTCCTGGTGGCAGACGTCGCCACTCTAACATGAATTGGGGGGATACCTGTCGAACAACCCTTCACCATCATTGGCCAAATCGCATCCCTCCTCTACTTCTCCATCTTCCTCGCCCTGCTACCCGCGGCCGGATGGGCAGAAAATAAAATA????????????
Geophagus_harreri_GU736943			   	???????????????????????????????????????????????????????????????CCCGCACCCTCCAACATCTCTGTCTGATGAAACTTTGGATCCTTACTAGGACTTTGTCTCGCCGCACAAATTTTAACAGGCCTATTCCTTGCAATACACTATACCTCCGATATTGCCACGGCCTTCTCATCCGTCGCCCACATCTGCCGAGATGTAAACTACGGTTGACTCATTCGAAACATACACGCTAACGGCGCATCATTTTTCTTCATTTGTATCTACCTCCACATTGGACGTGGACTCTATTACGGCTCTTACCTTTACAAAGAAACATGAAATATTGGAGTTATTCTTCTTCTCCTAGTTATAATAACTGCATTCGTAGGCTACGTTCTTCCATGAGGACAAATATCATTCTGAGGAGCAACCGTCATTACAAATCTTCTCTCCGCAATCCCCTACATTGGCAACTCCCTCGTACAATGAATCTGAGGCGGTTTCTCAGTAGACAATGCCACCTTAACTCGATTCTTTGCCTTCCACTTCCTCTTTCCATTTGTTATCGCAGCCATAACCATAATTCACCTTATCTTCCTACATGAAACCGGATCCACTAATCCAACAGGACTAAACTCAGACGCAGACAAAATCTCTTTTCACCCCTACTTCTCCTACAAAGATCTTCTAGGTTTCGCCATTCTTCTAATCGCCCTAATTTCACTAGCACTTTTTTCTCCCAATCTCCTAGGAGATCCAGACAACTTCACCCCAGCCAATCCTCTAGTTACCCCACCACATATCAAGCCCGAATGATACTTTCTATTCGCTTACGCCATTTTACGATCAATTCCTAACAAACTAGGAGGAGTACTCGCCCTTCTATTTTCCATCCTCATCCTCATACTTGTCCCAATTCTTCATACGTCCAAGCAACGAGCCCTGACCTTTCGCCCTTTAACTCAACTTCTATTTTGACTACTAGTTGCAGACGTAGCCATCCTGACCTGAATTGGGGGTATACCTGTCGAACATCCCTTTATCATTATTGGTCAAATTGCTTCCCTTCTTTACTTCTCTATTTTCCTCATTTTTGTTCCTACTGCTGGATGAGTAGAAAACAAAATA????????????
Geophagus_grammapareius_GU736942		   	?????????CTTCGAAAAACCCACCCTCTCCTAAAAATTGCAAACGACGCCCTAATTGATCTTCCCGCACCCTCCAACATCTCCGTCTGATGAAACTTTGGCTCTCTACTAGGACTTTGCCTTGCTACACAAATTTTAACAGGCCTATTTCTTGCAATACATTATACCTCCGATATCGCTACAGCCTTCTCATCCGTCGCCCACATCTGCCGAGATGTAAACTACGGCTGACTCATCCGAAATATACACGCCAACGGCGCATCCTTTTTCTTCATCTGCATCTATCTTCACATTGGACGAGGACTCTACTACGGCTCCTACCTTTACAAAGAAACCTGAAATATTGGAGTTATTCTTCTTCTACTAGTAATAATAACTGCATTCGTAGGCTACGTCCTTCCATGAGGACAAATATCATTCTGAGGTGCAACCGTCATCACAAATCTTCTCTCCGCAATCCCATACATTGGTAACTCCCTAGTTCAATGAATCTGAGGCGGCTTCTCAGTAGACAATGCTACCTTAACTCGATTCTTTGCCTTCCACTTCCTCTTTCCATTCGTCATCGCAGCCATAACCATGATTCACCTCATCTTCCTCCATGAAACAGGATCTACAAACCCAACAGGACTAAATTCAGACGCAGATAAAATTTCCTTCCATCCCTATTTTTCCTATAAAGATCTTCTAGGTTTCACCATCCTTTTAATCACCTTAATTATTCTAGCACTTTTTTGCCCCAACCTCTTGGGAGACCCAGACAATTTCACCCCAGCTAACCCCCTAGTCACCCCACCACACATCAAACCCGAATGATATTTCCTATTTGCCTACGCCATTTTACGATCAATTCCAAATAAGCTAGGAGGAGTACTAGCTCTTCTATTCTCTATTCTCATCCTCATACTCGTCCCAATTCTCCACACATCCAAACAACGAGCCCTAACCTTCCGTCCCCTGACCCAACTCCTATTTTGACTCTTAATTGCAAACGTAGCCATCCTAACCTGAATTGGAGGCATACCTGTTGAACACCCTTTCATCATTATTGGTCAAATCGCCTCCTTCCTCTACTTCTCTATCTTTCTCATTTTTATCCCAACCGCCGGTTGAATTGAAAACAAAATA????????????
Geophagus_dicrozoster_GU736941			   	????????GCTCCGAAAAACCCACCCCCTCCTAAAAATTGCAAACGACGCCCTAGTTGACCTCCCCGCACCCTCCAACATCTCAGTCTGATGAAATTTTGGCTCTCTTCTAGGACTCTGTCTCGCCGCACAAATTTTAACAGGCCTATTCCTAGCAATACACTACACCTCCGACATCGCTACAGCCTTCTCATCCGTCGCCCACATCTGCCGAGATGTAAACTATGGCTGACTCATCCGAAACATACACGCTAACGGTGCATCCTTTTTTTTTATTTGCATCTACCTTCACATTGGACGAGGACTCTACTACGGCTCCTATCTTTACAAAGAAACATGAAACATCGGAGTTATCCTTCTCCTCCTAGTGATAATAACTGCATTTGTAGGCTATGTCCTTCCATGAGGACAAATATCATTCTGAGGAGCAACCGTCATTACAAACCTTCTCTCCGCAATTCCCTACATTGGCAACTCCCTCGTACAATGAATCTGAGGCGGCTTCTCAGTAGACAATGCCACCTTAACTCGATTCTTTGCCTTTCACTTCCTCTTCCCATTTGTCATCGCAGCAATAACTATAATTCACTTAATTTTTCTTCATGAAACCGGATCCACAAACCCAACAGGACTAAACTCTGACGCAGATAAAATCTCCTTCCACCCTTATTTTTCCTACAAAGATCTACTAGGCTTCGCCATCCTTTTAATTGCCCTAATTGCTCTAGCACTTTTTTCTCCTAATCTTTTAGGGGACCCAGACAACTTCACCCCAGCCAACCCCCTAGTCACCCCTCCACATATTAAGCCCGAATGATACTTCCTATTTGCTTACGCTATTTTACGATCGATTCCTAACAAACTAGGAGGAGTGCTCGCCCTTCTCTTCTCTATTCTTATCCTCATGCTCGTCCCAATCCTCCACACATCCAAACAACGGGCCCTAACCTTCCGCCCCCTTACCCAACTCCTGTTTTGACTCTTAGTTGCAGACGTAGCCATCCTAACCTGAATTGGAGGAATACCCGTCGAACATCCCTTCATCATCATTGGTCAAATTGCCTCCCTCCTTTACTTCTCTATTTTTCTTATCTTTGTCCCTACTGCTGGATGAGTAGAAAACAAAATA????????????
Geophagus_abalios_GU736939			   	????????CCTCCGAAAAACCCACCCCCTCCTAAAAATTGCAAACGACGCCCTAGTTGATCTCCCCGCACCCTCCAACATCTCAGTCTGATGAAATTTTGGCTCTCTTCTAGGACTTTGTCTCGCCGCACAAATTCTAACAGGCCTATTCCTCGCAATACACTACACCTCCGACATCGCCACAGCCTTCTCATCCGTCGCCCACATCTGCCGAGATGTAAACTATGGCTGACTCATCCGAAACATACACGCTAACGGCGCATCCTTTTTCTTTATTTGTATTTATCTTCACATTGGGCGTGGACTCTACTACGGCTCCTATCTATACAAAGAAACATGAAATATTGGAGTAATCCTTCTTCTTCTAGTAATAATAACTGCATTTGTAGGCTACGTCCTTCCATGAGGACAAATATCGTTTTGAGGGGCAACCGTCATTACAAACCTTCTTTCCGCAATCCCCTACATCGGTAACTCCCTCGTACAATGAATCTGAGGCGGCTTCTCAGTAGACAATGCTACTCTAACTCGATTCTTTGCCTTCCACTTCCTCTTTCCATTTGTCATCGCAGCCATAACTATAATTCACCTAATTTTTCTTCACGAAACCGGATCTACAAACCCAACAGGACTAAACTCTGACGCAGACAAAATCTCCTTTCATCCATACTTTTCCTACAAAGACCTTCTAGGATTCGCCATCCTTTTAATCGCCCTAATTGCTCTAGCACTTTTTTCTCCTAACCTTTTAGGAGACCCAGACAACTTCACCCCAGCCAACCCCCTAGTTACCCCTCCACATATTAAGCCCGAATGATACTTCCTATTTGCTTACGCTATTTTACGATCAATTCCAAACAAACTAGGAGGAGTACTCGCCCTTCTCTTTTCCATCCTAATCCTCATACTCGTTCCGATTCTTCACACATCCAAACAACGAGCCCTTACCTTCCGTCCCCTTACCCAACTCCTATTTTGACTCTTAGTTGCAGACGTAGCCATCCTAACCTGAATCGGGGGCATACCCGTTGAACATCCCTTCATCATCATTGGCCAAATTGCTTCCCTTCTTTACTTTTCTATTTTTCTTATTTTCGTTCCCACTGCTGGATGAATAGAAAACAAAATA????????????
Geophagus_steindachneri_AF370660		   	ATGGCTAACCTCCGAAAAACCCACCCCCTCCTAAAAATCGCAAACGACGCCCTAGTTGATCTCCCCACGCCCTCCAACATTTCTATCTGATGAAACTTTGGCTCTCTGCTAGGACTCTGTCTCATCGCACAAATCCTAACAGGCCTATTTCTCGCAATACACTACACCTCTGACATCGCCACAGCCTTCTCATCCGTCGCCCACATCTGCCGCGACGTAAACTACGGCTGACTCATCCGAAACATACACGCCAACGGCGCATCCTTCTTCTTCATCTGCATCTACCTACATATTGGACGCGGGCTATACTACGGCTCCTACCTATACAAAGAAACATGAAATGTCGGCGTCATTCTCCTTCTTCTAGTCATAATAACTGCATTCGTAGGCTACGTCCTTCCATGAGGACAAATATCATTTTGAGGAGCTACCGTCATCACCAACCTCCTCTCCGCAATTCCTTACATTGGCAACTCCCTTGTACAATGAATCTGAGGCGGCTTCTCAGTAGACAACGCCACCCTAACTCGATTCTTTGCTTTCCACTTTCTCTTCCCCTTCATCATTGCAGCCATAACCCTAATTCACCTAATCTTCCTCCACGAAACCGGATCCACAAATCCAACAGGACTAAACTCGGACGCAGACAAGATCTCCTTCCACCCCTACTTCTCATACAAAGATCTCCTAGGCTTTGCTATTCTTTTGATCGCCTTAATTGCTCTAGCGCTCTTCTCCCCTAACCTTCTAGGAGACCCAGACAATTTCACCCCAGCAAACCCTCTAGTTACCCCCCCACATATTAAACCCGAATGATACTTTCTATTCGCCTATGCAATTCTCCGATCCATCCCGAATAAACTAGGTGGAGTACTCGCCCTCCTCTTCTCAATCCTCATTCTTATGCTTGTCCCAATTCTTCACACATCAAAACAACGAAGCCTAACCTTCCGCCCTTTAACCCAGTTTCTATTCTGACTACTCATTGCAGACGTAGCCATCCTGACCTGAATCGGAGGAATACCCGTCGAACACCCCTTCGTTATCATTGGCCAAATCGCATCTCTCCTTTACTTCTCCATTTTTCTCATTCTAGCCCCCACTGCCGGATGAGTAGAAAACAAAATACTCGAATGAA??
Geophagus_surinamensis_JF519856			   	????????????????????CCACCCTCTCCTAAAAATTGCAAACGACGCCCTAGTTGACCTCCCTGCACCCTCCAACATCTCAGTCTGATGAAATTTTGGCTCTCTTCTAGGACTTTGTCTCGCCGCACAAATTTTAACAGGCCTATTCCTCGCAATACACTACACCTCAGACATCGCTACAGCCTTCTCATCCGTCGCTCACATCTGCCGAGATGTAAACTATGGCTGACTCATCCGAAATATACACGCTAACGGTGCATCCTTTTTCTTTATTTGTATTTACCTTCACATTGGACGTGGGCTCTACTACGGCTCTTATCTTTATAAAGAGACATGAAATATTGGAGTTATCCTTCTTCTTCTAGTAATAATAACTGCATTTGTAGGTTACGTTCTTCCATGGGGGCAAATATCATTCTGGGGGGCAACCGTCATCACAAACCTTCTTTCCGCAATCCCCTACATTGGCAACTCCCTTGTACAATGGATCTGAGGCGGCTTCTCAGTAGACAATGCCACCCTAACCCGATTCTTTGCCTTCCACTTCCTCTTCCCATTTGTCATCGCAGCCATAACTATAATTCACCTAATTTTTCTTCATGAAACCGGATCTACAAACCCAACAGGACTGAACTCTGACGCAGACAAAATCTCCTTCCACCCATACTTTTCCTACAAAGACCTTCTAGGATTCGCCATCCTTTTAATCGCCCTAATTTCTCTAGCACTTTTTTCTCCTAACCTTTTAGGAGACCCAGACAATTTCACCCCAGCCAACCCCCTAGTTACCCCTCCACATATCAAGCCCGAATGATACTTCCTATTCGCTTACGCTATTTTACGATCAATTCCAAACAAATTAGGAGGAGTACTCGCCCTTCTCTTCTCCATTCTAATCCTCATACTCGTCCCAATTCTCCACACATCCAAACAACGAGCCCTAACCTTCCGTCCCCTTACTCAACTCCTATTTTGACTCTTAGTTGCAGACGTAGCTATTCTAACCTGAATTGGGGGCATACCAGTTGAACATCCCTTCATCATTATTGGCCAAATTGCCTCCCTCC???????????????????????????????????????????????????????????????????????
Geophagus_brasiliensis_AF370659			   	ATGGCAAACCTACGAAAAACCCATCCCCTCCTAAAAATTGCAAATGACGCCCTAATTGACCTCCCCACACCCTCTAACATCTCTGTCTGATGAAACTTCGGCTCCCTTCTAGGACTCTGCCTAGTTGCCCAAATCCTAACAGGCCTATTTCTTGCAATACACTATACCTCCGACATCGCCACAGCCTTTTCATCCGTCGCCCACATCTGTCGAGATGTAAACTACGGCTGACTCATCCGAAACATACATGCCAACGGCGCATCCTTTTTCTTTATCTGCATCTACCTCCATATTGGACGAGGCCTTTACTATGGCTCCTATCTATACAAAGAAACCTGAAACATCGGAGTAATTCTCCTACTTTTAGTCATGATAACTGCATTTGTAGGCTACGTTCTTCCATGAGGACAAATATCATTCTGAGGGGCAACCGTCATCACCAACCTCCTTTCCGCAATCCCCTACATCGGCAATTCCCTCGTACAATGAATCTGAGGCGGCTTCTCAGTAGACAACGCCACCCTAACCCGATTCTTTGCCTTCCACTTCCTCTTTCCATTCATTATTGCAGCCATAACCATGATTCACCTCATTTTCCTCCACGAAACCGGATCAACAAACCCAACAGGACTAAACTCAGACGCAGACAAAATCTCCTTCCACCCATACTTCTCTTATAAAGATCTACTAGGCTTTGCCACTCTACTAATTGCCCTAATTGCCTTAGCGCTTTTCTCCCCTAATTTATTAGGAGACCCAGACAACTTCACCCCCGCAAACCCCCTAGTCACCCCTCCCCATATTAAGCCCGAATGATACTTCCTATTTGCCTACGCTATCCTACGATCAATTCCTAACAAACTTGGGGGAGTCCTCGCTCTCCTCTTCTCCATCCTAATCCTTATACTTGTCCCAATCCTCCACACATCCAAACAACGAGCCCTAACCTTCCGCCCCCTGACCCAATTCTTATTTTGGCTCCTAGTTGCAGACGTAGCTATCCTAACTTGAATTGGAGGAATACCTGTCGAACATCCCTTCGTTATCATTGGCCAAATCGCATCCCTTCTTTACTTCCTAATTTTCCTCATCTTGNNACCCACCACTGGATGAATAGAAAACAAAATGCTTGAATGAC??
Geophagus_taeniopareius_GU736946		   	???????ATCTTCGAAAAACTCACCCAATCCTAAAAATTGCAAACGACGCCCTAGTTGATCTCCCCACACCATCCAATATCTCTATCTGATGAAATTTTGGCTCTCTACTAGGACTATGTCTCGTCGCACAAATTCTAACAGGCCTATTCCTTGCAATACACTATACCTCCGATATCGCTACAGCTTTCTCATCTGTCGCCCATATTTGCCGAGATGTAAACTACGGTTGATTAATCCGAAACATACACGCCAACGGCGCATCCTTTTTCTTCATTTGCATCTACCTTCACATCGGACGTGGACTATACTACGGCTCCTACCTTTACAAAGAAACATGAAACATCGGAGTTATTCTTCTTCTTCTAGTAATAATAACTGCATTCGTAGGCTACGTTCTTCCATGAGGCCAAATATCATTCTGAGGCGCAACCGTCATTACAAATCTCCTCTCCGCAATCCCATACATTGGCAATTCCCTCGTTCAATGAATCTGAGGTGGCTTCTCAGTAGACAATGCCACCTTAACTCGATTTTTTGCCTTCCACTTCCTCTTTCCATTCGTTATCGCAGCCATAACCATAATTCACCTCATTTTTCTCCATGAAACAGGATCCACAAATCCAACCGGACTAAATTCAGACGCAGACAAAATCTCCTTCCACCCCTATTTTTCCTACAAGGATCTTCTAGGCTTCGCTATCCTTTTAATTGCCCTAATTACTCTAGCACTTTTTTCCCCGAATCTTCTAGGAGATCCAGACAACTTCACCCCAGCTAATCCCCTAGTTACCCCCCCACATATCAAACCCGAGTGATACTTCCTGTTTGCCTACGCCATTTTACGATCAATTCCAAATAAACTAGGAGGAGTACTAGCTCTCCTATTCTCTATTCTCATTCTCATACTCGTTCCAATACTCCACACATCCAAACAACGAGCCCTAACCTTCCGCCCCTTAACCCAACTCCTATTTTGACTCTTAATTGCAGACGTGGCCATTTTAACCTGAATCGGAGGTATACCTGTCGAATACCCCTTCATCATTATTGGCCAAATTGCCTCTATCATTTACTTCTCCATCTTTCTCATTTTCATTCCCACCGCCGGATGAGTAGAAAACAAAATA????????????
Geophagus_pellegrini_C1312			   	???????????????????????????????????????GCAAACGACGCCCTAATTGATCTCCCCACACCCTCCAATATCTCCATCTGATGAAACTTTGGCTCCCTACTCGGGCTTTGTCTCATCACACAGATCCTAACAGGCCTATTCCTCGCAATACACTACACCTCTGACATCGCCACAGCTTTCTCCTCCGTCGCCCACATTTGCCGAGACGTAAACTACGGCTGACTCATCCGAAACATACACGCCAATGGTGCATCCTTCTTCTTCATCTGCATCTACCTACATATTGGTCGCGGACTATACTACGGCTCCTACCTCTACAAGGAAACATGAAACGTCGGCGTCATTCTCCTACTTCTAGTTATAATAACTGCATTCGTAGGCTACGTCCTTCCATGAGGACAAATATCATTTTGAGGAGCTACCGTCATCACCAACCTCCTCTCCGCAATCCCTTACATTGGCAACTCCCTCGTACAATGAATCTGAGGCGGCTTCTCAGTGGACAACGCCACCCTAACTCGATTCTTTGCCTTCCACTTTCTCTTCCCCTTCGTCATTGCAGCCATAACCCTAATTCACCTAATCTTTCTCCACGAAACCGGCTCCACAAATCCAACAGGACTAAACTCAGACGCAGACAAGATTTCCTTCCACCCCTACTTCTCCTACAAAGATCTCCTAGGCTTTGCTATCCTTTTAATCACCTTGATTACTCTGGCACTTTTCTCCCCCAACCTTCTAGGAGACCCGGACAACTTCACCCCAGCAAACCCTCTAGTTACCCCACCACATATTAAACCCGAATGATACTTCCTGTTCGCCTATGCAATTCTCCGATCCATCCCAAATAAACTAGGTGGAGTACTAGCCCTTCTCTTCTCAATCCTCATTCTTATGCTTGTCCCAGTTCTTCATACATCAAAACAACGAAGCCTGACCTTCCGCCCTTTAACCCAATTTTTGTTTTGACTACTCGTTGCAAACGTAGCCGTCCTGACCTGAATCGGAGGAATACCCGTCGAACACCCCTTCATCATCATTGGCCAAATCGCATCTTTCCTTTACTTCTCCATTTTTCTCATTCTAGTCCCCACTGCCGGATGAGTAGAAAACAAAAT?????????????
Gymnogeophagus_balzanii__Tebicuary_KR150864   	   	ATGGCCAACCTCCGAAAAACTCACCCCCTCCTAAAAATTGCAAACGACTCATTAGTTGATCTCCCCGCACCCTCAAATATCTCTGTCTGATGAAACTTTGGTTCCCTATTAGGACTCTGTCTTGCCGCACAAATCCTCACAGGCCTATTTCTTGCCATACACTATACCTCTGATATTGCCACAGCCTTCTCCTCAGTTGCCCACATTTGCCGAGATGTGAACTACGGTTGACTAATTCGGAATATACACGCCAACGGTGCATCCTTCTTCTTCATCTGCATTTACCTTCACATTGGACGAGGACTTTACTACGGCTCTTATTTGTTTAAAGAGACATGAAACATTGGTGTAATCCTCCTCCTCCTAGTAATAATAACTGCATTTGTAGGCTACGTCCTACCATGGGGACAAATATCCTTCTGAGGAGCAACCGTCATCACAAATCTCCTCTCCGCCATTCCTTATATTGGTAACACACTTGTCCAATGAATTTGAGGTGGTTTTTCAGTAGACAATGCCACTCTAACCCGGTTCTTTGCCTTCCACTTCCTCTTCCCTTTTATTATCGCAGCCATAACAATTATTCACCTCCTCTTTCTTCATGAAACTGGCTCCACAAACCCAACAGGTTTAAATTCAGACGTAGATAAAATCTCGTTTCACCCCTACTTCTCCTACAAGGACCTCTTAGGATTTATTATTCTGTTAATTGCTTTAATTACTCTAGCCCTTTTTTCTCCAAACATTTTAGGAGACCCCGACAACTTCACACCGGCAAACCCTTTGGTAACTCCGCCTCACATCAAACCAGAATGATACTTCTTATTCGCCTACGCCATCCTTCGATCAATCCCCAATAAACTAGGAGGAGTTCTTGCCCTTCTCTCCTCAATCTTAATTCTTATGCTCGTTCCAATTCTTCACACATCCAAACAACGAGCCCTAACCTTCCGCCCCCTCACCCAACTCTTATTTTGACTCCTCGTTGCAGACGTAGCCATCCTCACCTGAATTGGAGGATTGCCCGTTGAACACCCATTCATCATTATTGGCCAAATCGCATCCCTCCTTTACTTCTCTATTTTCCTTATTTTATTCCCCACCATTGGAGGAATAGAAAACAAA?TATTTAAACCATAA
Gymnogeophagus_balzanii__Tebicuary_GU736950	   	?????????CTCCGAAAAACTCACCCCCTCCTAAAAATTGCAAACGACTCATTAGTTGATCTCCCCGCACCCTCAAATATCTCTGTCTGATGAAACTTTGGTTCCCTATTAGGACTCTGTCTTGCCGCACAAATCCTCACAGGCCTATTTCTTGCCATACACTATACCTCTGATATTGCCACAGCCTTCTCCTCAGTTGCCCACATTTGCCGAGATGTGAACTACGGTTGACTAATTCGGAATATACACGCCAACGGTGCATCCTTCTTCTTCATCTGCATTTACCTTCACATTGGACGAGGACTTTACTACGGCTCTTATTTGTTTAAAGAGACATGAAACATTGGTGTAATCCTCCTCCTCCTAGTAATAATAACTGCATTTGTAGGCTACGTCCTACCATGGGGACAAATATCCTTCTGAGGTGCAACCGTCATCACAAATCTCCTCTCCGCCATTCCTTATATTGGTAACACACTTGTCCAATGAATTTGAGGTGGTTTTTCAGTAGACAATGCCACTCTAACCCGGTTCTTTGCCTTCCACTTCCTCTTCCCTTTTATTATCGCAGCCATAACAATTATTCACCTCCTCTTTCTTCATGAAACTGGCTCCACAAACCCAACAGGTTTAAATTCAGACGTAGATAAAATCTCGTTTCACCCCTACTTCTCCTACAAGGACCTCTTAGGATTTATTATTCTGTTAATTGCTTTAATTACTCTAGCCCTTTTTTCTCCAAACATTTTAGGAGACCCCGACAACTTCACACCGGCAAACCCTTTGGTAACTCCGCCTCACATCAAACCAGAATGATACTTCTTATTCGCCTACGCCATCCTTCGATCAATCCCCAATAAACTAGGAGGAGTTCTTGCCCTTCTCTCCTCAATCTTAATTCTTATGCTCGTTCCAATTCTTCACACATCCAAACAACGAGCCCTAACCTTCCGCCCCCTCACCCAACTCTTATTTTGACTCCTCGTTGCAGACGTAGCCATCCTCACCTGAATTGGAGGATTGCCCGTTGAACACCCATTCATCATTATTGGCCAAATCGCATCCCTCCTTTACTTCTCTATTTTCCTTATTTTAATCCCCACCATTGGAGAAATAGAAAACAAATA?????????????
Gymnogeophagus_balzanii__Tebicuary_MH189536   	   	????????????????????????????????????????????????????????????????????ACCCTCAAATATCTCTGTCTGATGAAACTTTGGTTCCCTATTAGGACTCTGTCTTGCCGCACAAATCCTCACAGGCCTATTTCTTGCCATACACTATACCTCTGATATTGCCACAGCCTTCTCCTCAGTTGCCCACATTTGCCGAGATGTGAACTACGGTTGACTAATTCGGAATATACACGCCAACGGTGCATCCTTCTTCTTCATCTGCATTTACCTTCACATTGGACGAGGACTTTACTACGGCTCTTATTTGTTTAAAGAGACATGAAACATTGGTGTAATCCTCCTCCTCCTAGTAATAATAACTGCATTTGTAGGCTACGTCCTACCATGGGGACAAATATCCTTCTGAGGTGCAACCGTCATCACAAATCTCCTCTCCGCCATTCCTTATATTGGTAACACACTTGTCCAATGAATTTGAGGTGGTTTTTCAGTAGACAATGCCACTCTAACCCGGTTCTTTGCCTTCCACTTCCTCTTCCCTTTTATTATCGCAGCCATAACAATTATTCACCTCCTCTTTCTTCATGAAACTGGCTCCACAAACCCAACAGGTTTAAATTCAGACGTAGATAAAATCTCGTTTCACCCCTACTTCTCCTACAAGGACCTCTTAGGATTTATTATTCTGTTAATTGCTTTAATTACTCTAGCCCTTTTTTCTCCAAACATTTTAGGAGACCCCGACAACTTCACACCGGCAAACCCTTTGGTAACTCCGCCTCACATCAAACCAGAATGATACTTCTTATTCGCCTACGCCATCCTTCGATCAATCCCCAATAAACTAGGAGGAGTTCTTGCCCTTCTCTCCTCAATCTTAATTCTTATGCTCGTTCCAATTCTTCACACATCCAAACAACGAGCCCTAACCTTCCGCCCCCTCACCCAACTCTTATTTTGACTCCTCGTTGCAGACGTAGCCATCCTCACCTGAATTGGAGGATTGCCCGTTGAACACCCATTCATCATTATTGGCCAAATCGCATCCCTCCTTTACTTCTCTATTTTCCTTATTTTAATCCCCACCAT?GGAGAAATAGAAAAC??????????????????
Gymnogeophagus_balzanii__Ibera_MH189528   	   	???????????????????????????????????????GCAAACGACGCATTAGTTGATCTCCCCGCACYCTCAAATATCTCTGTCTGATGAAACTTTGGTTCCCTATTAGGACTCTGTCTTGCCGCACAAATCCTCACAGGCCTATTTCTTGCCATACACTATACCTCTGATATTGCCACAGCCTTCTCCTCAGTTGCCCACATTTGCCGAGATGTGAACTACGGTTGACTAATTCGGAATATACACGCCAACGGTGCATCCTTCTTCTTCATCTGCATTTACCTTCACATTGGACGAGGACTTTACTACGGCTCTTATTTGTTTAAAGAGACATGAAACATTGGTGTAATCCTCCTCCTCCTAGTAATAATAACTGCATTTGTAGGCTACGTCCTACCATGGGGACAAATATCCTTCTGAGGTGCAACCGTCATCACAAATCTCCTCTCCGCCATTCCTTATATTGGTAACACACTTGTCCAATGAATTTGAGGTGGTTTTTCAGTAGACAATGCCACTCTAACCCGGTTCTTTGCCTTCCACTTCCTCTTCCCTTTTATTATCGCAGCCATAACAATTATTCACCTCCTCTTTCTTCATGAAACTGGCTCCACAAACCCAACAGGTTTAAATTCAGACGTAGATAAAATCTCGTTTCACCCCTACTTCTCCTACAAGGACCTCTTAGGATTTATTATTCTGTTAATTGCTTTAATTACTCTAGCCCTTTTTTCTCCAAACATTTTAGGAGACCCCGACAACTTCACACCGGCAAACCCTTTGGTAACTCCGCCTCACATCAAACCAGAATGATACTTCTTATTCGCCTACGCCATCCTTCGATCAATCCCCAATAAACTAGGAGGAGTTCTTGCCCTTCTCTCCTCAATCTTAATTCTTATGCTCGTTCCAATTCTTCACACATCCAAACAACGAGCCCTAACCTTCCGCCCCCTCACCCAACTCTTATTTTGACTCCTCGTTGCAGACGTAGCCATCCTCACCTGAATTGGAGGATTGCCCGTTGAACACCCATTCATCATTATTGGCCAAATCGCATCCCTCCTTTACTTCTCTATTTTCCTTATTTTAATCCCCACCATGGGAGAAATAGAAAACAAAAT?????????????
Gymnogeophagus_balzanii__Ibera_MH189529		   	???????????????????????????????????????GCAAACGACTCATTAGTTGATCTCCCCGCACCCTCAAATATCTCTGTCTGATGAAACTTTGGTTCCCTATTAGGACTCTGTCTTGCCGCACAAATCCTCACAGGCCTATTTCTTGCCATACACTATACCTCTGATATTGCCACAGCCTTCTCCTCAGTTGCCCACATTTGCCGAGATGTGAACTACGGTTGACTAATTCGGAATATACACGCCAACGGTGCATCCTTCTTCTTCATCTGCATTTACCTTCACATTGGACGAGGACTTTACTACGGCTCTTATTTGTTTAAAGAGACATGAAACATTGGTGTAATCCTCCTCCTCCTAGTAATAATAACTGCATTTGTAGGCTACGTCCTACCATGGGGACAAATATCCTTCTGAGGTGCAACCGTCATCACAAATCTCCTCTCCGCCATTCCTTATATTGGTAACACACTTGTCCAATGAATTTGAGGTGGTTTTTCAGTAGACAATGCCACTCTAACCCGGTTCTTTGCCTTCCACTTCCTCTTCCCTTTTATTATCGCAGCCATAACAATTATTCACCTCCTCTTTCTTCATGAAACTGGCTCCACAAACCCAACAGGTTTAAATTCAGACGTAGATAAAATCTCGTTTCACCCCTACTTCTCCTACAAGGACCTCTTAGGATTTATTATTCTGTTAATTGCTTTAATTACTCTAGCCCTTTTTTCTCCAAACATTTTAGGAGACCCCGACAACTTCACACCGGCAAACCCTTTGGTAACTCCGCCTCACATCAAACCAGAATGATACTTCTTATTCGCCTACGCCATCCTTCGATCAATCCCCAATAAACTAGGAGGAGTTCTTGCCCTTCTCTCCTCAATCTTAATTCTTATGCTCGTTCCAATTCTTCACACATCCAAACAACGAGCCCTAACCTTCCGCCCCCTCACCCAACTCTTATTTTGACTCCTCGTTGCAGACGTAGCCATCCTCACCTGAATTGGAGGATTGCCCGTTGAACACCCATTCATCATTATTGGCCAAATCGCATCCCTCCTTTACTTCTCTATTTTCCTTATTTTAATCCCCACCATTGGAGAAATAGAAAAC??????????????????
Gymnogeophagus_che__Urugua-i_MH189560		   	???????????????????????????????????????????????????????????????????????????????????????????????????????????????????TCTGTCTCGTCGCACAAATCCTAACAGGCCTTTTCCTTGCCATACACTACACCTCTGATATTGCCACAGCCTTTTCCTCAGTTGCCCACATCTACCGAGATGTCAATTACGGCTGGCTTATCCGAAATATACACGCCAACGGTGCATCCTTCTTCTTTATCTGTATTTATCTTCACATCGGACGAGGACTTTATTACGGCTCCTATCTATACAAAGAAACATGAAACATTGGGGTAATTCTCCTCCTCCTGGTAATAATAACTGCATTTGTAGGCTACGTATTACCATGAGGACAAATATCTTTCTGAGGGGCCACCGTCATTACAAACCTCCTCTCCGCCATCCCCTACATCGGTAACTCCCTCGTCCAATGAATCTGAGGCGGCTTCTCAGTAGACAACGCCACCCTAACCCGATTCTTTGCCTTTCACTTCCTCTTCCCCTTTGTTATTGCAGCTATGACAATGATTCATCTTATTTTTCTTCATGAAACAGGGTCCACGAACCCAACAGGACTAAGCTCAGACGCAGACAAAATCTCCTTCCACCCCTACTTCTCCTATAAGGACCTGCTAGGCTTTGCCATTCTACTAATTGCTTTAATCACTCTAACCCTCTTTTCCCCTAACCTTCTTGGAGACCCCGACAACTTCACACCAGCAAACCCCTTAGTAACCCCACCTCACATTAAACCAGAATGGTACTTCTTATTTGCCTATGCCATCCTTCGATCAATTCCCAACAAACTAGGGGGTGTTCTTGCCCTTCTCTTCTCAATCTTGATCCTCATACTTGTCCCAATCTTACACACATCTAAACAACGAGCCTTAACCTTCCGCCCCCTCACCCAATTCCTATTCTGACTCCTCGTTGCAGATGTGGCCATCCTTACCTGAATCGGAGGAATGCCCGTTGAACACCCGTTCATCGTTA????????????????????????????????????????????????????????????????????????????????????????????
Gymnogeophagus_rhabdotus__Garupa_MH189532	   	???????????????????????????????????????GCAAACGACGCATTAGTCGATCTCCCCACGCCCTCAAATATTTCTGTCTGATGAAACTTTGGCTCCTTACTAGGGCTCTGTCTCATCGCACAAATCCTAACAGGCCTCTTCCTTGCCATACACTACACCTCTGATATTGCCACGGCCTTTTCCTCAATTGCCCACATCTGCCGTGATGTTAATTACGGCTGGCTTATCCGAAATATACACGCCAACGGTGCATCCTTCTTCTTTATCTGTATTTATCTACACATTGGGCGAGGACTTTACTACGGCTCCTATTTATACAAAGAGACATGAAACATTGGAGTAATTCTCCTCCTCCTGGTAATAATAACTGCATTTGTAGGCTACGTATTACCATGAGGGCAAATATCTTTCTGAGGGGCCACCGTCATTACAAATCTCCTCTCCGCCATCCCCTACATCGGTAACTCCCTCGTCCAATGAATTTGAGGCGGCTTCTCAGTAGACAACGCCACCCTGACCCGATTCTTTGCCTTTCACTTCCTCTTTCCTTTTATTATTGCAGCTATGACAATGATTCATCTTATTTTTCTTCATGAAACAGGATCCACAAACCCAACAGGACTCAACTCAGACGCAGACAAAATCTCCTTTCACCCCTACTTCTCCTATAAAGACCTCCTAGGCTTTGCCATTCTACTAATTGCTTTAATCACTCTAGCCCTTTTTTCCCCTAACCTTCTTGGAGACCCCGACAACTTCACACCAGCAAACCCCTTAGTAACCCCACCTCACATTAAACCAGAATGATACTTTTTATTTGCCTATGCCATCCTTCGATCAATTCCCAACAAACTAGGAGGAGTTCTCGCCCTTCTCTTCTCAATCTTGATCCTTATACTTGTCCCAATTCTACACACATCTAAACAACGAGCCTTAACCTTCCGCCCCCTCACCCAATACCTATTCTGACTCCTCGTTGCAGATGTGGCCATTCTTACCTGAATCGGAGGAATGCCCGTTGAACACCCATTCATTATTATTGGCCAAATTGCATCCTTCCTTTACTTCTCCATTTTTCTTATTCTGGCCCCCGCCACCGGATGAATAGAAAAC??????????????????
Gymnogeophagus_rhabdotus__Garupa_MH189533 	   	???????????????????????????????????????GCAAACGACGCATTAGTCGATCTCCCCACGCCCTCAAATATTTCTGTCTGATGAAACTTTGGCTCCTTACTAGGGCTCTGTCTCATCGCACAAATCCTAACAGGCCTCTTCCTTGCCATACACTACACCTCTGATATTGCCACGGCCTTTTCCTCAATTGCCCACATCTGCCGTGATGTTAATTACGGCTGGCTTATCCGAAATATACACGCCAACGGTGCATCCTTCTTCTTTATCTGTATTTATCTACACATTGGGCGAGGACTTTACTACGGCTCCTATTTATACAAAGAGACATGAAACATTGGAGTAATTCTCCTCCTCCTGGTAATAATAACTGCATTTGTAGGCTACGTATTACCATGAGGGCAAATATCTTTCTGAGGGGCCACCGTCATTACAAATCTCCTCTCCGCCATCCCCTACATCGGTAACTCCCTCGTCCAATGAATTTGAGGCGGCTTCTCAGTAGACAACGCCACCCTGACCCGATTCTTTGCCTTTCACTTCCTCTTTCCTTTTATTATTGCAGCTATGACAATGATTCATCTTATTTTTCTTCATGAAACAGGATCCACAAACCCAACAGGACTCAACTCAGACGCAGACAAAATCTCCTTTCACCCCTACTTCTCCTATAAAGACCTCCTAGGCTTTGCCATTCTACTAATTGCTTTAATCACTCTAGCCCTTTTTTCCCCTAACCTTCTTGGAGACCCCGACAACTTCACACCAGCAAACCCCTTAGTAACCCCACCTCACATTAAACCAGAATGATACTTTTTATTTGCCTATGCCATCCTTCGATCAATTCCCAACAAACTAGGAGGAGTTCTCGCCCTTCTCTTCTCAATCTTGATCCTTATACTTGTCCCAATTCTACACACATCTAAACAACGAGCCTTAACCTTCCGCCCCCTCACCCAATACCTATTCTGACTCCTCGTTGCAGATGTGGCCATTCTTACCTGAATCGGAGGAATGCCCGTTGAACACCCATTCATTATTATTGGCCAAATTGCATCCTTCCTTTACTTCTCCATTTTTCTTATTCTGGCCCCCGCCACCGGATGAATAGAAAAC??????????????????
Gymnogeophagus_setequedas_GU736952 		   	?????????CTCCGGAAAACACATCCCCTCCTAAAAATTGCAAACGACGCATTAGTCGATCTCCCCACGCCCTCAAATATCTCTGTCTGATGAAACTTTGGCTCCTTACTAGGACTCTGTCTCGTCGCACAAATCCTAACAGGCCTTTTCCTTGCCATACACTACACCTCTGATATTGCCACAGCCTTTTCCTCAGTTGCCCACATCTGCCGAGATGTCAATTACGGCTGGCTTATCCGAAATATACACGCCAACGGTGCATCCTTCTTCTTTATCTGTATTTATCTCCACATTGGACGAGGACTTTATTACGGCTCCTATCTATACAAAGAAACATGAAACATTGGGGTAATTCTCCTCCTCCTGGTAATAATAACTGCATTTGTAGGCTACGTATTACCATGAGGACAAATATCTTTCTGAGGGGCCACCGTCATTACAAACCTCCTCTCCGCCATCCCCTACATCGGTAACTCCCTCGTCCAATGAATCTGAGGCGGCTTCTCAGTAGACAACGCCACCCTAACCCGATTCTTTGCCTTTCACTTCCTCTTCCCCTTTGTTATTGCAGCTATGACAATGATTCATCTTATTTTTCTTCATGAAACAGGGTCCACGAACCCAACAGGACTAAACTCAGACGCAGACAAAATCTCCTTCCACCCCTACTTCTCCTATAAGGACCTCCTAGGCTTTGCCATTCTACTAATTGCTTTAATCACTCTAGCCCTCTTTTCCCCTAACCTTCTTGGAGACCCCGACAACTTCACACCAGCAAACCCCTTAGTAACCCCACCTCACATTAAACCAGAATGGTACTTCTTATTTGCCTATGCCATCCTTCGATCAATTCCCAACAAACTAGGGGGTGTTCTTGCCCTTCTCTTCTCAATCTTGATCCTCATACTTGTCCCAATCTTACACACATCTAAACAACGAGCCTTAACCTTCCGCCCCCTCACCCAATTCCTATTCTGACTCCTCGTTGCAGATGTGGCCATCCTTACCTGAATCGGAGGAATGCCCGTTGAACACCCCTTCATCATTATTGGCCAAATCGCATCCTTCCTTTACTTCTCCATTTTTCTTATTCTGGTTCCCACCACCGGATGAATAGAAAACAAAATA????????????
Gymnogeophagus_che__AyoFalso_MH189546		     	???????????????????????????????????????GCGAACGACGCATTAGTCGATCTCTCCACGCCCTCAAATATCTCCGTCTGATGAAACTTTGGCTCCTTACTAGGGCTCTGTCTCGTCGCACAAATCCTAACAGGCCTTTTCCTTGCCATACACTACACCTCTGATATTGCCACAGCCTTTTCCTCAGTTGCCCACATCTGCCGAGATGTCAATTACGGCTGGCTTATCCGAAATATACACGCCAACGGTGCATCCTTCTTCTTTATCTGTATTTATCTTCACATCGGACGAGGACTTTATTACGGCTCCTATCTATACAAAGAAACATGAAACATTGGGGTAATTCTCCTCCTCCTGGTAATAATAACTGCATTTGTAGGCTACGTATTACCATGAGGACAAATATCTTTCTGAGGGGCCACCGTCATTACAAACCTCCTCTCCGCCATCCCCTACATCGGTAACTCCCTCGTCCAATGAATCTGAGGCGGCTTCTCAGTAGACAACGCCACCCTAACCCGATTCTTTGCCTTTCACTTCCTCTTCCCCTTTGTTATTGCAGCTATGACAATGATTCATCTTATTTTTCTTCATGAAACAGGGTCCACGAACCCAACAGGACTAAACTCAGACGCAGACAAAATCTCCTTCCACCCCTACTTCTCCTATAAGGACCTGCTAGGCTTTGCCATTCTACTAATTGCTTTAATCACTCTAACCCTCTTTTCCCCTAACCTTCTTGGAGACCCCGACAACTTCACACCAGCAAACCCCTTAGTAACCCCACCTCACATTAAACCAGAATGGTACTTCTTATTTGCCTATGCCATCCTTCGATCAATTCCCAACAAACTAGGAGGTGTTCTTGCCCTTCTCTTCTCAATCTTGATCCTCATACTTGTCCCAATCTTACACACATCTAAACAACGAGCCTTAACCTTCCGCCCCCTCACCCAATTCCTATTCTGACTCCTCGTTGCAGATGTGGCCATCCTTACCTGAATCGGAGGAATGCCCGTTGAACACCCGTTCATCGTTATTGGCCAAATCGCATCCTTCCTTTACTTCTCCATTTTTCTTATTCTGGTTCCCACCACCGGATGAATAGAAAAC??????????????????
Gymnogeophagus_taroba__Deseado_MG681195 	     	???????????????????????????????????????GCAAACGACGCATTAGTCGATCTCCCCACGCCCTCAAATATCTCTGTCTGATGAAACTTTGGCTCCTTACTAGGACTCTGTCTCGTCGCACAAATCCTAACAGGCCTTTTCCTTGCCATACACTACACCTCTGATATTGCCACAGCCTTTTCCTCAGTTGCCCACATCTGCCGAGATGTCAATTACGGCTGGCTTATCCGAAATATACACGCCAACGGTGCATCCTTCTTCTTTATCTGTATTTATCTTCACATTGGACGAGGACTTTATTACGGCTCCTATCTATACAAAGAAACATGAAACATTGGGGTAATTCTCCTCCTCCTGGTAATAATAACTGCATTTGTAGGCTACGTATTACCATGAGGACAAATATCTTTCTGAGGGGCCACCGTCATTACAAACCTCCTCTCCGCCATCCCCTACATCGGTAACTCCCTCGTCCAATGAATTTGAGGCGGCTTCTCAGTAGACAACGCCACCCTGACCCGATTCTTTGCCTTTCACTTCCTCTTCCCCTTTGTTATTGCAGCTATGACAATGATTCATCTTATTTTTCTTCATGAAACAGGGTCCACGAACCCAACAGGACTAAGCTCAGACGCAGACAAAATCTCCTTCCACCCCTACTTCTCCTATAAGGACCTCCTAGGCTTTGCCATTCTACTAATTGCTTTAGTCACTCTAGCCCTCTTTTCCCCTAACCTTCTTGGAGACCCCGACAACTTCACACCAGCAAACCCCTTAGTAACCCCACCTCACATTAAACCAGAATGGTACTTCTTATTTGCCTATGCCATCCTTCGATCAATTCCCAACAAACTAGGGGGAGTTCTTGCCCTTCTCTTCTCAATCTTGATCCTCATACTTGTCCCAATCTTACACACATCTAAACAACGAGCCTTAACCTTCCGCCCCCTCACCCAATTCCTATTCTGACTCCTCGTTGCAGATGTGGCCATCCTTACCTGAATCGGAGGAATGCCCGTTGAACACCCGTTCATCATTATTGGCCAAATCGCATCCTTCCTTTACTTCTCCATTTTTCTTATTCTGGTTCCCACCACCGGCTGAATAGAAAACAAAAT?????????????
Gymnogeophagus_taroba__Deseado_MH189545		     	???????????????????????????????????????GYGAACGACGCATTAGWCGATCTCTCCACGCCCTCAAATATCTCTGTCTGATGAAACTTTGGCTCCTTACTAGGACTCTGTCTCGTCGCACAAATCCTAACAGGCCTTTTCCTTGCCATACACTACACCTCTGATATTGCCACAGCCTTTTCCTCAGTTGCCCACATCTGCCGAGATGTCAATTACGGCTGGCTTATCCGAAATATACACGCCAACGGTGCATCCTTCTTCTTTATCTGTATTTATCTTCACATTGGACGAGGACTTTATTACGGCTCCTATCTATACAAAGAAACATGAAACATTGGGGTAATTCTCCTCCTCCTGGTAATAATAACTGCATTTGTAGGCTACGTATTACCATGAGGACAAATATCTTTCTGAGGGGCCACCGTCATTACAAACCTCCTCTCCGCCATCCCCTACATCGGTAACTCCCTCGTCCAATGAATTTGAGGCGGCTTCTCAGTAGACAACGCCACCCTGACCCGATTCTTTGCCTTTCACTTCCTCTTCCCCTTTGTTATTGCAGCTATGACAATGATTCATCTTATTTTTCTTCATGAAACAGGGTCCACGAACCCAACAGGACTAAGCTCAGACGCAGACAAAATCTCCTTCCACCCCTACTTCTCCTATAAGGACCTCCTAGGCTTTGCCATTCTACTAATTGCTTTAGTCACTCTAGCCCTCTTTTCCCCTAACCTTCTTGGAGACCCCGACAACTTCACACCAGCAAACCCCTTAGTAACCCCACCTCACATTAAACCAGAATGGTACTTCTTATTTGCCTATGCCATCCTTCGATCAATTCCCAACAAACTAGGGGGAGTTCTTGCCCTTCTCTTCTCAATCTTGATCCTCATACTTGTCCCAATCTTACACACATCTAAACAACGAGCCTTAACCTTCCGCCCCCTCACCCAATTCCTATTCTGACTCCTCGTTGCAGATGTGGCCATCCTTACCTGAATCGGAGGAATGCCCGTTGAACACCCGTTCATCATTATTGGCCAAATCGCATCCTTCCTTTACTTCTCCATTTTTCTTATTCTGGTTCCCACCACCGGCTGAATAGAAAAC??????????????????
Gymnogeophagus_taroba__Deseado_MH189507 	     	???????????????????????????????????????GCAAACGACGCATTAGTCGATCTCCCCACGCCCTCAAATATCTCTGTCTGATGAAACTTTGGCTCCTTACTAGGACTCTGTCTCGTCGCACAAATCCTAACAGGCCTTTTCCTTGCCATACACTACACCTCTGATATTGCCACAGCCTTTTCCTCAGTTGCCCACATCTGCCGAGATGTCAATTACGGCTGGCTTATCCGAAATATGCACGCCAACGGTGCATCCTTCTTCTTTATCTGTATTTATCTTCACATTGGACGAGGACTTTATTACGGCTCCTATCTATACAAAGAAACATGAAACATTGGGGTAATTCTCCTCCTCCTGGTAATAATAACTGCATTTGTAGGCTACGTATTACCATGAGGACAAATATCTTTCTGAGGGGCCACCGTCATTACAAACCTCCTCTCCGCCATCCCCTACATCGGTAACTCCCTCGTCCAATGAATTTGAGGCGGCTTCTCAGTAGACAACGCCACCCTGACCCGATTCTTTGCCTTTCACTTCCTCTTCCCCTTTGTTATTGCAGCTATGACAATGATTCATCTTATTTTTCTTCATGAAACAGGGTCCACGAACCCAACAGGACTAAGCTCAGACGCAGACAAAATCTCCTTCCACCCCTACTTCTCCTATAAGGACCTCCTAGGCTTTGCCATTCTACTAATTGCTTTAGTCACTCTAGCCCTCTTTTCCCCTAACCTTCTTGGAGACCCCGACAACTTCACACCAGCAAACCCCTTAGTAACCCCACCTCACATTAAACCAGAATGGTACTTCTTATTTGCCTATGCCATCCTTCGATCAATTCCCAACAAACTAGGGGGAGTTCTTGCCCTTCTCTTCTCAATCTTGATCCTCATACTTGTCCCAATCTTACACACATCTAAACAACGAGCCTTAACCTTCCGCCCCCTCACCCAATTCCTATTCTGACTCCTCGTTGCAGATGTGGTCATCCTTACCTGAATCGGAGGAATGCCCGTTGAACACCCGTTCATCATTATTGGCCAAATCGCATCCTTCCTTTACTTCTCCATTTTTCTTATTCTGGTTCCCACCACCGGCTGAATAGAAAAC??????????????????
Gymnogeophagus_cf._che__AguarayGuazu_MH189552	     	?????????????????????????????????????????????????????????????????????CCCTCAAACATCTCTCTCTGATGAAACTTTGGCTCCTTACTAGGACTCTGCCTCGTCGCACAAATCCTAACAGGCCTCTTCCTTGCCATACACTACACCTCTGATATTGCCACAGCCTTTTCCTCAGTTGCCCACATCTGCCGAGATGTCAATTACGGTTGGCTTATCCGAAATATGCACGCCAACGGTGCATCCTTCTTCTTTATCTGTATTTATCTTCACATTGGACGAGGACTTTATTACGGCTCCTATCTATACAAAGAGACATGAAACATTGGGGTAATTCTCCTCCTCCTGGTAATAATAACTGCATTTGTAGGCTACGTATTACCATGAGGACAAATATCTTTCTGAGGGGCCACCGTCATTACAAACCTCCTCTCCGCCATCCCCTACATCGGTAACTCCCTCGTCCAATGAATTTGAGGCGGCTTCTCAGTAGACAACGCCACCTTAACCCGATTCTTTGCCTTTCACTTCCTCTTCCCCTTTGTTATTGCAGCTATGACAATGATTCATCTTATTTTTCTTCATGAAACAGGGTCCACGAACCCGGCAGGACTAACCTCAGACGCAGACAAAATCTCCTTTCACCCCTACTTCTCCTATAAGGACCTCCTAGGCTTTGCCACTCTACTAATTGCTTTAACCACTCTAGCCCTCTTTTCCCCTAACCTTCTTGGAGACCCCGACAACTTCACACCAGCAAACCCCTTAGTAACCCCACCTCACATTAAACCAGAATGATACTTCTTATTTGCCTATGCCATCCTTCGATCAATTCCCAACAAACTAGGGGGAGTTCTTGCCCTTCTCTTCTCAATCTTGATCCTTATACTTGTCCCAATCCTACACACATCTAAACAACGAGCCTTAACCTTTCGCCCCCTCACCCAAGCCCTATTCTGACTCCTCGTTGCAGATGTGGCCATCCTTACCTGAATCGGAGGAATGCCCGTTGAACACCCGTTCATCATTATTGGCCAAATCGCATCCTTCCTTTACTTCTCCATTTTTCTTATTC???????????????????????????????????????????????
Gymnogeophagus_cf._che__AguarayGuazu_MH189553	     	?????????????????????????????????????????????????????????????????????CCCTCAAACATCTCTCTCTGATGAAACTTTGGCTCCTTACTAGGACTCTGCCTCGTCGCACAAATCCTAACAGGCCTCTTCCTTGCCATACACTACACCTCTGATATTGCCACAGCCTTTTCCTCAGTTGCCCACATCTGCCGAGATGTCAATTACGGTTGGCTTATCCGAAATATGCACGCCAACGGTGCATCCTTCTTCTTTATCTGTATTTATCTTCACATTGGACGAGGACTTTATTACGGCTCCTATCTATACAAAGAGACATGAAACATTGGGGTAATTCTCCTCCTCCTGGTAATAATAACTGCATTTGTAGGCTACGTATTACCATGAGGACAAATATCTTTCTGAGGGGCCACCGTCATTACAAACCTCCTCTCCGCCATCCCCTACATCGGTAACTCCCTCGTCCAATGAATTTGAGGCGGCTTCTCAGTAGACAACGCCACCTTAACCCGATTCTTTGCCTTTCACTTCCTCTTCCCCTTTGTTATTGCAGCTATGACAATGATTCATCTTATTTTTCTTCATGAAACAGGGTCCACGAACCCGACAGGACTAACCTCAGACGCAGACAAAATCTCCTTTCACCCCTACTTCTCCTATAAGGACCTCCTAGGCTTTGCCACTCTACTAATTGCTTTAACCACTCTAGCCCTCTTTTCCCCTAACCTTCTTGGAGACCCCGACAACTTCACACCAGCAAACCCCTTAGTAACCCCACCTCACATTAAACCAGAATGATACTTCTTATTTGCCTATGCCATCCTTCGATCAATTCCCAACAAACTAGGGGGAGTTCTTGCCCTTCTCTTCTCAATCTTGATCCTTATACTTGTCCCAATCCTACACACATCTAAACAACGAGCCTTAACCTTTCGCCCCCTCACCCAAGCCCTATTCTGACTCCTCGTTGCAGATGTGGCCATCCTTACCTGAATCGGAGGAATGCCCGTTGAACACCCGTTCATCATTATTGGCCAAATCGCATCCTTCCTTTACTTCTCCATTTTTCTTATTC???????????????????????????????????????????????
Gymnogeophagus_che__Urugua-i_MH189561		     	?????????????????????????????????????????????????????????????????????CCCTCAAATATCTCCGTCTGATGAAACTTTGGCTCCTTACTAGGACTCTGTCTCGTCGCACAAATTCTAACAGGCCTTTTCCTTGCCATACACTACACCTCTGATATTGCCACAGCCTTTTCCTCAGTTGCCCACATCTACCGAGATGTCAATTACGGCTGGCTTATCCGAAATATACACGCCAACGGTGCATCCTTCTTCTTTATCTGTATTTATCTTCACATCGGACGAGGACTTTATTACGGCTCCTATCTATACAAAGAAACATGAAACATTGGGGTAATTCTCCTCCTCCTGGTAATAATAACTGCATTTGTAGGCTACGTATTACCATGAGGACAAATATCTTTCTGAGGGGCCACCGTCATTACAAACCTCCTCTCCGCCATCCCCTACATCGGTAACTCCCTCGTCCAATGAATCTGAGGCGGCTTCTCAGTAGACAACGCCACCCTAACCCGATTCTTTGCCTTTCACTTCCTCTTCCCCTTTGTTATTGCAGCTATGACAATGATTCATCTTATTTTTCTTCATGAAACAGGGTCCACGAACCCAACAGGACTAAGCTCAGACGCAGACAAAATCTCCTTCCACCCCTACTTCTCCTATAAGGACCTGCTAGGCTTTGCCATTCTACTAATTGCTTTAATCACTCTAACCCTCTTTTCCCCTAACCTTCTTGGAGACCCCGACAACTTCACACCAGCAAACCCCTTAGTAACCCCACCTCACATTAAACCAGAATGGTACTTCTTATTTGCCTATGCCATCCTTCGATCAATTCCCAACAAACTAGGGGGTGTTCTTGCCCTTCTCTTCTCAATCTTGATCCTCATACTTGTCCCAATCTTACACACATCTAAACAACGAGCCTTAACCTTCCGCCCCCTCACCCAATTCCTATTCTGACTCCTCGTTGCAGATGTGGCCATCCTTACCTGAATCGGAGGAATGCCCGTTGAACACCCGTTCATCGTTATTGGCCAAATCGCATCCTTCCTTTACTTCTCCATTTTT??????????????????????????????????????????????????????
Gymnogeophagus_che__AyoFalso_MH189562		     	?????????????????????????????????????????????????????????????????????CCCTCAAATATCTCCGTCTGATGAAACTTTGGCTCCTTACTAGGACTCTGTCTCGTCGCACAAATCCTAACAGGCCTTTTCCTTGCCATACACTACACCTCTGATATTGCCACAGCCTTTTCCTCAGTTGCCCACATCTACCGAGATGTCAATTACGGCTGGCTTATCCGAAATATACACGCCAACGGTGCATCCTTCTTCTTTATCTGTATTTATCTTCACATCGGACGAGGACTTTATTACGGCTCCTATCTATACAAAGAAACATGAAACATTGGGGTAATTCTCCTCCTCCTGGTAATAATAACTGCATTTGTAGGCTACGTATTACCATGAGGACAAATATCTTTCTGAGGGGCCACCGTCATTACAAACCTCCTCTCCGCCATCCCCTACATCGGTAACTCCCTCGTCCAATGAATCTGAGGCGGCTTCTCAGTAGACAACGCCACCCTAACCCGATTCTTTGCCTTTCACTTCCTCTTCCCCTTTGTTATTGCAGCTATGACAATGATTCATCTTATTTTTCTTCATGAAACAGGGTCCACGAACCCAACAGGACTAAGCTCAGACGCAGACAAAATCTCCTTCCACCCCTACTTCTCCTATAAGGACCTGCTAGGCTTTGCCATTCTACTAATTGCTTTAATCACTCTAACCCTCTTTTCCCCTAACCTTCTTGGAGACCCCGACAACTTCACACCAGCAAACCCCTTAGTAACCCCACCTCACATTAAACCAGAATGGTACTTCTTATTTGCCTATGCCATCCTTCGATCAATTCCCAACAAACTAGGGGGTGTTCTTGCCCTTCTCTTCTCAATCTTGATCCTCATACTTGTCCCAATCTTACACACATCTAAACAACGAGCCTTAACCTTCCGCCCCCTCACCCAATTCCTATTCTGACTCCTCGTTGCAGATGTGGCCATCCTTACCTGAATCGGAGGAATGCCCGTTGAACACCCGTTCATCGTTATTGGCCAAATCGCATCCTTCCTTTACTTCTCCATTTTTCTTATTC???????????????????????????????????????????????
Gymnogeophagus_cf._setequedas__Itaipu_MH189555	     	?????????????????????????????????????????????????????????????????????CCCTCAAATATCTCTGTCTGATGAAACTTTGGCTCCTTACTAGGACTCTGTCTCGTCGCACAAATCCTAACAGGCCTTTTCCTTGCCATACACTACACCTCTGATATTGCCACAGCCTTTTCCTCAGTTGCTCACATCTGCCGAGATGTCAATTACGGCTGGCTTATCCGAAATATACACGCCAACGGTGCATCCTTCTTCTTTATCTGTATTTATCTTCACATTGGACGAGGACTTTATTACGGCTCCTATCTATACAAAGAAACATGAAACATTGGGGTAATTCTCCTCCTCCTGGTAATAATAACTGCATTTGTAGGCTACGTATTACCATGAGGACAAATATCTTTCTGAGGGGCCACCGTCATTACAAACCTCCTCTCCGCCATCCCCTACATCGGTAACTCCCTCGTCCAATGAATTTGAGGCGGCTTCTCAGTAGACAACGCCACCCTAACCCGATTCTTTGCCTTTCACTTCCTCTTCCCCTTTATTATTGCAGCTATGACAATGATTCATCTTATTTTTCTTCATGAAACAGGGTCCACGAACCCGACAGGATTAAGCTCAGACGCAGACAAAATCTCCTTCCACCCCTACTTCTCCTATAAGGACCTCCTAGGCTTTGCCATTCTACTAATTGCTTTAATCACTCTAGCCCTCTTTTCCCCTAACCTTCTTGGAGACCCCGACAACTTCACACCAGCAAACCCCTTAGTAACCCCACCTCACATTAAACCAGAATGGTACTTCTTATTTGCCTATGCCATCCTTCGATCAATTCCCAACAAACTAGGGGGAGTTCTTGCCCTTCTCTTCTCAATCTTGATCCTCATACTTGTCCCAATCTTACACACATCTAAACAACGAGCCTTAACCTTCCGCCCCCTCACCCAATTCCTATTCTGACTCCTCGTTGCAGATGTGGCCATCCTTACCTGAATCGGAGGAATGCCTGTTGAACACCCATTCATCATTATTGGCCAAATCGCATCCTTCCTTTACTTCTCCATTTTTCTTATTC???????????????????????????????????????????????
Gymnogeophagus_cf._setequedas__Itaipu_MH189556	     	?????????????????????????????????????????????????????????????????????CCCTCAAATATCTCTGTCTGATGAAACTTTGGCTCCTTACTAGGACTCTGTCTCGTCGCACAAATCCTAACAGGCCTTTTCCTTGCCATACACTACACCTCTGATATTGCCACAGCCTTTTCCTCAGTTGCTCACATCTGCCGAGATGTCAATTACGGCTGGCTTATCCGAAATATACACGCCAACGGTGCATCCTTCTTCTTTATCTGTATTTATCTTCACATTGGACGAGGACTTTATTACGGCTCCTATCTATACAAAGAAACATGAAACATTGGGGTAATTCTCCTCCTCCTGGTAATAATAACTGCATTTGTAGGCTACGTATTACCATGAGGACAAATATCTTTCTGAGGGGCCACCGTCATTACAAACCTCCTCTCCGCCATCCCCTACATCGGTAACTCCCTCGTCCAATGAATTTGAGGCGGCTTCTCAGTAGACAACGCCACCCTAACCCGATTCTTTGCCTTTCACTTCCTCTTCCCCTTTATTATTGCAGCTATGACAATGATTCATCTTATTTTTCTTCATGAAACAGGGTCCACGAACCCGACAGGATTAAGCTCAGACGCAGACAAAATCTCCTTCCACCCCTACTTCTCCTATAAGGACCTCCTAGGCTTTGCCATTCTACTAATTGCTTTAATCACTCTAGCCCTCTTTTCCCCTAACCTTCTTGGAGACCCCGACAACTTCACACCAGCAAACCCCTTAGTAACCCCACCTCACATTAAACCAGAATGGTACTTCTTATTTGCCTATGCCATCCTTCGATCAATTCCCAACAAACTAGGGGGAGTTCTTGCCCTTCTCTTCTCAATCTTGATCCTCATACTTGTCCCAATCTTACACACATCTAAACAACGAGCCTTAACCTTCCGCCCCCTCACCCAATTCCTATTCTGACTCCTCGTTGCAGATGTGGCCATCCTTACCTGAATCGGAGGAATGCCTGTTGAACACCCATTCATCATTATTGGCCAAATCGCATCCTTCCTTTACTTCTCCATTTTTCTTATTC???????????????????????????????????????????????
Gymnogeophagus_cf._setequedas__Itaipu_MH189554	     	?????????????????????????????????????????????????????????????????????CCCTCAAATATCTCTGTCTGATGAAACTTTGGCTCCTTACTAGGACTCTGTCTCGTCGCACAAATCCTAACAGGCCTTTTCCTTGCCATACACTACACCTCTGATATTGCCACAGCCTTTTCCTCAGTTGCTCACATCTGCCGAGATGTCAATTACGGCTGGCTTATCCGAAATATACACGCCAACGGTGCATCCTTCTTCTTTATCTGTATTTATCTTCACATTGGACGAGGACTTTATTACGGCTCCTATCTATACAAAGAAACATGAAACATTGGGGTAATTCTCCTCCTCCTGGTAATAATAACTGCATTTGTAGGCTACGTATTACCATGAGGACAAATATCTTTCTGAGGGGCCACCGTCATTACAAACCTCCTCTCCGCCATCCCCTACATCGGTAACTCCCTCGTCCAATGAATTTGAGGCGGCTTCTCAGTAGACAACGCCACCCTAACCCGATTCTTTGCCTTTCACTTCCTCTTCCCCTTTATTATTGCAGCTATGACAATGATTCATCTTATTTTTCTTCATGAAACAGGGTCCACGAACCCGACAGGATTAAGCTCAGACGCAGACAAAATCTCCTTCCACCCCTACTTCTCCTATAAGGACCTCCTAGGCTTTGCCATTCTACTAATTGCTTTAATCACTCTAGCCCTCTTTTCCCCTAACCTTCTTGGAGACCCCGACAACTTCACACCAGCAAACCCCTTAGTAACCCCACCTCACATTAAACCAGAATGGTACTTCTTATTTGCCTATGCCATCCTTCGATCAATTCCCAACAAACTAGGGGGAGTTCTTGCCCTTCTCTTCTCAATCTTGATCCTCATACTTGTCCCAATCTTACACACATCTAAACAACGAGCCTTAACCTTCCGCCCCCTCACCCAATTCCTATTCTGACTCCTCGTTGCAGATGTGGCCATCCTTACCTGAATCGGAGGAATGCCTGTTGAACACCCATTCATCATTATTGGCCAAATCGCATCCTTCCTTTACTTCTCCATTTTTCTTATTC???????????????????????????????????????????????
Gymnogeophagus_taroba__Yacui_MG681194 		     	?????????????????????????????????????????????????????????????????????CCCTCAAATATCTCTGTCTGATGAAACTTTGGCTCCTTACTAGGACTCTGTCTCGTCGCACAAATCCTAACAGGCCTTTTCCTTGCCATACACTACACCTCTGATATTGCCACAGCCTTTTCCTCAGTTGCCCACATCTGCCGAGATGTCAATTACGGCTGGCTTATCCGAAATATACACGCCAACGGTGCATCCTTCTTCTTTATCTGTATTTATCTTCACATTGGACGAGGACTTTATTACGGCTCCTATCTATACAAAGAAACATGAAACATTGGGGTAATTCTCCTCCTCCTGGTAATAATAACTGCATTTGTAGGCTACGTATTACCATGAGGACAAATATCTTTCTGAGGGGCCACCGTCATTACAAACCTCCTCTCCGCCATCCCCTACATCGGCAACTCCCTCGTCCAATGAATTTGAGGCGGCTTCTCAGTAGACAACGCCACCCTGACCCGATTCTTTGCCTTTCACTTCCTCTTCCCCTTTGTTATTGCAGCTATGACAATGATTCATCTTATTTTTCTTCATGAAACAGGGTCCACGAACCCAACAGGACTAAGCTCAGACGCAGACAAAATCTCCTTCCACCCCTACTTCTCCTATAAGGACCTCCTAGGCTTTGCCATTCTACTAATTGCTTTAGTCACTCTAGCCCTCTTTTCCCCTAACCTTCTTGGAGACCCCGACAACTTCACACCAGCAAACCCCTTAGTAACCCCACCTCACATTAAACCAGAATGGTACTTCTTATTTGCCTATGCCATCCTTCGATCAATTCCCAACAAACTAGGGGGAGTTCTTGCCCTTCTCTTCTCAATCTTGATCCTCATACTTGTCCCAATCTTACACACATCTAAACAACGAGCCTTAACCTTCCGCCCCCTCACCCAATTCCTATTCTGACTCCTCGTTGCAGATGTGGCCATCCTTACCTGAATCGGAGGAATGCCCGTTGAACACCCGTTCATCATTATTGGCCAAATCGCATCCTTCCTTTACTTCTCCATTTTTCTTATTC???????????????????????????????????????????????
Gymnogeophagus_taroba__Nandu_MH189558 		     	?????????????????????????????????????????????????????????????????????CCCTCAAATATCTCTGTCTGATGAAACTTTGGCTCCTTACTAGGACTCTGTCTCGTCGCACAAATCCTAACAGGCCTTTTCCTTGCCATACACTACACCTCTGATATTGCCACAGCCTTTTCCTCAGTTGCCCACATCTGCCGAGATGTCAATTACGGCTGGCTTATCCGAAATATGCACGCCAACGGTGCATCCTTCTTCTTTATCTGTATTTATCTTCACATTGGACGAGGACTTTATTACGGCTCCTATCTATACAAAGAAACATGAAACATTGGGGTAATTCTCCTCCTCCTGGTAATAATAACTGCATTTGTAGGCTACGTATTACCATGAGGACAAATATCTTTCTGAGGGGCCACCGTCATTACAAACCTCCTCTCCGCCATCCCCTACATCGGTAACTCCCTCGTCCAATGAATTTGAGGCGGCTTCTCAGTAGACAACGCCACCCTGACCCGATTCTTTGCCTTTCACTTCCTCTTCCCCTTTGTTATTGCAGCTATGACAATGATTCATCTTATTTTTCTTCATGAAACAGGGTCCACGAACCCAACAGGACTAAGCTCAGACGCAGACAAAATCTCCTTCCACCCCTACTTCTCCTATAAGGACCTCCTAGGCTTTGCCATTCTACTAATTGCTTTAGTCACTCTAGCCCTCTTTTCCCCTAACCTTCTTGGAGACCCCGACAACTTCACACCAGCAAACCCCTTAGTAACCCCACCTCACATTAAACCAGAATGGTACTTCTTATTTGCCTATGCCATCCTTCGATCAATTCCCAACAAACTAGGGGGAGTTCTTGCCCTTCTCTTCTCAATCTTGATCCTCATACTTGTCCCAATCTTACACACATCTAAACAACGAGCCTTAACCTTCCGCCCCCTCACCCAATTCCTATTCTGACTCCTCGTTGCAGATGTGGCCATCCTTACCTGAATCGGAGGAATGCCCGTTGAACACCCGTTCATCATTATTGGCCAAATCGCATCCTTCCTTTACTTCTCCATTTTTCTTATTC???????????????????????????????????????????????
Gymnogeophagus_taroba__Nandu_MG681196 		     	?????????????????????????????????????????????????????????????????????CCCTCAAATATCTCTGTCTGATGAAACTTTGGCTCCTTACTAGGACTCTGTCTCGTCGCACAAATCCTAACAGGCCTTTTCCTTGCCATACACTACACCTCTGATATTGCCACAGCCTTTTCCTCAGTTGCCCACATCTGCCGAGATGTCAATTACGGCTGGCTTATCCGAAATATGCACGCCAACGGTGCATCCTTCTTCTTTATCTGTATTTATCTTCACATTGGACGAGGACTTTATTACGGCTCCTATCTATACAAAGAAACATGAAACATTGGGGTAATTCTCCTCCTCCTGGTAATAATAACTGCATTTGTAGGCTACGTATTACCATGAGGACAAATATCTTTCTGAGGGGCCACCGTCATTACAAACCTCCTCTCCGCCATCCCCTACATCGGTAACTCCCTCGTCCAATGAATTTGAGGCGGCTTCTCAGTAGACAACGCCACCCTGACCCGATTCTTTGCCTTTCACTTCCTCTTCCCCTTTGTTATTGCAGCTATGACAATGATTCATCTTATTTTTCTTCATGAAACAGGGTCCACGAACCCAACAGGACTAAGCTCAGACGCAGACAAAATCTCCTTCCACCCCTACTTCTCCTATAAGGACCTCCTAGGCTTTGCCATTCTACTAATTGCTTTAGTCACTCTAGCCCTCTTTTCCCCTAACCTTCTTGGAGACCCCGACAACTTCACACCAGCAAACCCCTTAGTAACCCCACCTCACATTAAACCAGAATGGTACTTCTTATTTGCCTATGCCATCCTTCGATCAATTCCCAACAAACTAGGGGGAGTTCTTGCCCTTCTCTTCTCAATCTTGATCCTCATACTTGTCCCAATCTTACACACATCTAAACAACGAGCCTTAACCTTCCGCCCCCTCACCCAATTCCTATTCTGACTCCTCGTTGCAGATGTGGCCATCCTTACCTGAATCGGAGGAATGCCCGTTGAACACCCGTTCATCATTATTGGCCAAATCGCATCCTTCCTTTACTTCTCCATTTTTCTTATTC???????????????????????????????????????????????
Gymnogeophagus_taroba__Yacui_MH189557 		     	?????????????????????????????????????????????????????????????????????CCCTCAAATATCTCTGTCTGATGAAACTTTGGCTCCTTACTAGGACTCTGTCTCGTCGCACAAATCCTAACAGGCCTTTTCCTTGCCATACACTACACCTCTGATATTGCCACAGCCTTTTCCTCAGTTGCCCACATCTGCCGAGATGTCAATTACGGCTGGCTTATCCGAAATATGCACGCCAACGGTGCATCCTTCTTCTTTATCTGTATTTATCTTCACATTGGACGAGGACTTTATTACGGCTCCTATCTATACAAAGAAACATGAAACATTGGGGTAATTCTCCTCCTCCTGGTAATAATAACTGCATTTGTAGGCTACGTATTACCATGAGGACAAATATCTTTCTGAGGGGCCACCGTCATTACAAACCTCCTCTCCGCCATCCCCTACATCGGTAACTCCCTCGTCCAATGAATTTGAGGCGGCTTCTCAGTAGACAACGCCACCCTGACCCGATTCTTTGCCTTTCACTTCCTCTTCCCCTTTGTTATTGCAGCTATGACAATGATTCATCTTATTTTTCTTCATGAAACAGGGTCCACGAACCCAACAGGACTAAGCTCAGACGCAGACAAAATCTCCTTCCACCCCTACTTCTCCTATAAGGACCTCCTAGGCTTTGCCATTCTACTAATTGCTTTAGTCACTCTAGCCCTCTTTTCCCCTAACCTTCTTGGAGACCCCGACAACTTCACACCAGCAAACCCCTTAGTAACCCCACCTCACATTAAACCAGAATGGTACTTCTTATTTGCCTATGCCATCCTTCGATCAATTCCCAACAAACTAGGGGGAGTTCTTGCCCTTCTCTTCTCAATCTTGATCCTCATACTTGTCCCAATCTTACACACATCTAAACAACGAGCCTTAACCTTCCGCCCCCTCACCCAATTCCTATTCTGACTCCTCGTTGCAGATGTGGCCATCCTTACCTGAATCGGAGGAATGCCCGTTGAACACCCGTTCATCATTATTGGCCAAATCGCATCCTTCCTTTACTTCTCCATTTTTCTTATTC???????????????????????????????????????????????
Gymnogeophagus_taroba__Nandu_MH189559 		     	?????????????????????????????????????????????????????????????????????CCCTCAAATATCTCTGTCTGATGAAACTTTGGCTCCTTACTAGGACTCTGTCTCGTCGCACAAATCCTAACAGGCCTTTTCCTTGCCATACACTACACCTCTGATATTGCCACAGCCTTTTCCTCAGTTGCCCACATCTGCCGAGATGTCAATTACGGCTGGCTTATCCGAAATATGCACGCCAACGGTGCATCCTTCTTCTTTATCTGTATTTATCTTCACATTGGACGAGGACTTTATTACGGCTCCTATCTATACAAAGAAACATGAAACATTGGGGTAATTCTCCTCCTCCTGGTAATAATAACTGCATTTGTAGGCTACGTATTACCATGAGGACAAATATCTTTCTGAGGGGCCACCGTCATTACAAACCTCCTCTCCGCCATCCCCTACATCGGTAACTCCCTCGTCCAATGAATTTGAGGCGGCTTCTCAGTAGACAACGCCACCCTGACCCGATTCTTTGCCTTTCACTTCCTCTTCCCCTTTGTTATTGCAGCTATGACAATGATTCATCTTATTTTTCTTCATGAAACAGGGTCCACGAACCCAACAGGACTAAGCTCAGACGCAGACAAAATCTCCTTCCACCCCTACTTCTCCTATAAGGACCTCCTAGGCTTTGCCATTCTACTAATTGCTTTAGTCACTCTAGCCCTCTTTTCCCCTAACCTTCTTGGAGACCCCGACAACTTCACACCAGCAAACCCCTTAGTAACCCCACCTCACATTAAACCAGAATGGTACTTCTTATTTGCCTATGCCATCCTTCGATCAATTCCCAACAAACTAGGGGGAGTTCTTGCCCTTCTCTTCTCAATCTTGATCCTCATACTTGTCCCAATCTTACACACATCTAAACAACGAGCCTTAACCTTCCGCCCCCTCACCCAATTCCTATTCTGACTCCTCGTTGCAGATGTGGCCATCCTTACCTGAATCGGAGGAATGCCCGTTGAACACCCGTTCATCATTATTGGCCAAATCGCATCCTTCCTTTACTTCTCCATTTTTCTTATTC???????????????????????????????????????????????
Gymnogeophagus_setequedas__Acaray_MH189563	     	?????????????????????????????????????????????????????????????????????CCCTCAAATATCTCTGTCTGATGAAACTTTGGCTCCTTACTAGGACTCTGTCTCGTCGCACAAATCCTAACAGGCCTTTTCCTTGCCATACACTACACCTCTGATATTGCCACAGCCTTTTCCTCAGTTGCCCACATCTGCCGAGATGTCAATTACGGCTGGCTTATCCGAAATATACACGCCAACGGTGCATCCTTCTTCTTTATCTGTATTTATCTCCACATTGGACGAGGACTTTATTACGGCTCCTATCTATACAAAGAAACATGAAACATTGGGGTAATTCTCCTCCTCCTGGTAATAATAACTGCATTTGTAGGCTACGTATTACCATGAGGACAAATATCTTTCTGAGGGGCCACCGTCATTACAAACCTCCTCTCCGCCATCCCCTACATCGGTAACTCCCTCGTCCAATGAATCTGAGGCGGCTTCTCAGTAGACAACGCCACCCTAACCCGATTCTTTGCCTTTCACTTCCTCTTCCCCTTTGTTATTGCAGCTATGACAATGATTCATCTTATTTTTCTTCATGAAACAGGGTCCACGAACCCAACAGGACTAAACTCAGACGCAGACAAAATCTCCTTCCACCCCTACTTCTCCTATAAGGACCTCCTAGGCTTTGCCATTCTACTAATTGCTTTAATCACTCTAGCCCTCTTTTCCCCTAACCTTCTTGGAGACCCCGACAACTTCACACCAGCAAACCCCTTAGTAACCCCACCTCACATTAAACCAGAATGGTACTTCTTATTTGCCTATGCCATCCTTCGATCAATTCCCAACAAACTAGGGGGTGTTCTTGCCCTTCTCTTCTCAATCTTGATCCTCATACTTGTCCCAATCTTACACACATCTAAACAACGAGCCTTAACCTTCCGCCCCCTCACCCAATTCCTATTCTGACTCCTCGTTGCAGATGTGGCCATCCTTACCTGAATCGGAGGAATGCCCGTTGAACACCCCTTCATCATTATTGGCCAAATCGCATCCTTCCTTTACTTCTCCATTTTTCTTATTC???????????????????????????????????????????????
Gymnogeophagus_setequedas__Acaray_MH189565	     	?????????????????????????????????????????????????????????????????????CCCTCAAATATCTCTGTCTGATGAAACTTTGGCTCCTTACTAGGACTCTGTCTCGTCGCACAAATCCTAACAGGCCTTTTCCTTGCCATACACTACACCTCTGATATTGCCACAGCCTTTTCCTCAGTTGCCCACATCTGCCGAGATGTCAATTACGGCTGGCTTATCCGAAATATACACGCCAACGGTGCATCCTTCTTCTTTATCTGTATTTATCTCCACATTGGACGAGGACTTTATTACGGCTCCTATCTATACAAAGAAACATGAAACATTGGGGTAATTCTCCTCCTCCTGGTAATAATAACTGCATTTGTAGGCTACGTATTACCATGAGGACAAATATCTTTCTGAGGGGCCACCGTCATTACAAACCTCCTCTCCGCCATCCCCTACATCGGTAACTCCCTCGTCCAATGAATCTGAGGCGGCTTCTCAGTAGACAACGCCACCCTAACCCGATTCTTTGCCTTTCACTTCCTCTTCCCCTTTGTTATTGCAGCTATGACAATGATTCATCTTATTTTTCTTCATGAAACAGGGTCCACGAACCCAACAGGACTAAACTCAGACGCAGACAAAATCTCCTTCCACCCCTACTTCTCCTATAAGGACCTCCTAGGCTTTGCCATTCTACTAATTGCTTTAATCACTCTAGCCCTCTTTTCCCCTAACCTTCTTGGAGACCCCGACAACTTCACACCAGCAAACCCCTTAGTAACCCCACCTCACATTAAACCAGAATGGTACTTCTTATTTGCCTATGCCATCCTTCGATCAATTCCCAACAAACTAGGGGGTGTTCTTGCCCTTCTCTTCTCAATCTTGATCCTCATACTTGTCCCAATCTTACACACATCTAAACAACGAGCCTTAACCTTCCGCCCCCTCACCCAATTCCTATTCTGACTCCTCGTTGCAGATGTGGCCATCCTTACCTGAATCGGAGGAATGCCCGTTGAACACCCCTTCATCATTATTGGCCAAATCGCATCCTTCCTTTACTTCTCCATTTTTCTTATTC???????????????????????????????????????????????
Gymnogeophagus_setequedas__Acaray_MH189564	     	?????????????????????????????????????????????????????????????????????CCCTCAAATATCTCTGTCTGATGAAACTTTGGCTCCTTACTAGGACTCTGTCTCGTCGCACAAATCCTAACAGGCCTTTTCCTTGCCATACACTACACCTCTGATATTGCCACAGCCTTTTCCTCAGTTGCCCACATCTGCCGAGATGTCAATTACGGCTGGCTTATCCGAAATATACACGCCAACGGTGCATCCTTCTTCTTTATCTGTATTTATCTCCACATTGGACGAGGACTTTATTACGGCTCCTATCTATACAAAGAAACATGAAACATTGGGGTAATTCTCCTCCTCCTGGTAATAATAACTGCATTTGTAGGCTACGTATTACCATGAGGACAAATATCTTTCTGAGGGGCCACCGTCATTACAAACCTCCTCTCCGCCATCCCCTACATCGGTAACTCCCTCGTCCAATGAATCTGAGGCGGCTTCTCAGTAGACAACGCCACCCTAACCCGATTCTTTGCCTTTCACTTCCTCTTCCCCTTTGTTATTGCAGCTATGACAATGATTCATCTTATTTTTCTTCATGAAACAGGGTCCACGAACCCAACAGGACTAAACTCAGACGCAGACAAAATCTCCTTCCACCCCTACTTCTCCTATAAGGACCTCCTAGGCTTTGCCATTCTACTAATTGCTTTAATCACTCTAGCCCTCTTTTCCCCTAACCTTCTTGGAGACCCCGACAACTTCACACCAGCAAACCCCTTAGTAACCCCACCTCACATTAAACCAGAATGGTACTTCTTATTTGCCTATGCCATCCTTCGATCAATTCCCAACAAACTAGGGGGTGTTCTTGCCCTTCTCTTCTCAATCTTGATCCTCATACTTGTCCCAATCTTACACACATCTAAACAACGAGCCTTAACCTTCCGCCCCCTCACCCAATTCCTATTCTGACTCCTCGTTGCAGATGTGGCCATCCTTACCTGAATCGGAGGAATGCCCGTTGAACACCCCTTCATCATTATTGGCCAAATCGCATCCTTCCTTTACTTCTCCATTTTTCTTATTC???????????????????????????????????????????????
Gymnogeophagus_cf._setequedas__Monday_MH189543 	     	???????????????????????????????????????????????????TTAGTCGATCTCCCCACGCCCTCAAATATCTCTGTCTGATGAAACTTTGGCTCCTTACTAGGACTCTGTCTCGTCGCACAAATCCTAACAGGCCTTTTCCTTGCCATACACTACACCTCTGATATTGCCACAGCCTTTTCCTCAGTTGCCCACATCTGCCGAGATGTCAATTACGGCTGGCTTATCCGAAATGTACACGCCAACGGTGCATCCTTCTTCTTTATCTGTATTTATCTTCACATTGGACGAGGACTTTATTACGGCTCCTATCTATACAAAGAAACATGAAACATTGGGGTAATTCTCCTCCTCCTGGTGATAATAACTGCATTTGTAGGTTACGTATTACCATGAGGACAAATATCTTTCTGAGGGGCCACCGTCATTACAAACCTCCTCTCCGCCATCCCCTACATCGGTAACTCCCTCGTCCAATGAATTTGAGGCGGCTTCTCAGTAGACAACGCCACCCTAACCCGATTCTTTGCCTTTCACTTCCTCTTCCCCTTTGTTATTGCAGCTATGACAATAATTCATCTTATTTTTCTTCATGAAACAGGGTCCACGAACCCGACAGGACTAAGCTCAGACGCAGACAAAATCTCCTTCCACCCCTACTTCTCCTATAAGGACCTCCTAGGCTTTGCCATTCTACTAATTGCTTTAATCACTCTAGCCCTCTTTTCCCCTAACCTTCTTGGAGACCCCGACAACTTCACACCAGCAAACCCCTTAGTAACCCCACCTCACATTAAACCAGAATGGTACTTCTTATTTGCCTATGCCATCCTTCGATCAATTCCCAACAAACTAGGAGGAGTTCTTGCCCTTCTCTTCTCAATCTTGATCCTTATACTTGTCCCAATCTTACACACATCTAAACAACGAGCCTTAACCTTCCGCCCCCTCACCCAATTCCTATTCTGACTCCTCGTTGCAGATGTGGCCATCCTTACCTGAATCGGAGGAATGCCCGTTGAACACCCGTTCATCATTATTGGCCAAATCGCATCCTTCCTTTACTTCTCCATTTTTCTTATTCTGGTTCCCACCACCGGA??????????????????????????????
Gymnogeophagus_cf._setequedas__Monday_MH189542 	     	??????????????????????????????????????????????????????????????????????????????????CTGTCTGATGAAACTTTGGCTCCTTACTAGGACTCTGTCTCGTCGCACAAATCCTAACAGGCCTTTTCCTTGCCATACACTACACCTCTGATATTGCCACAGCCTTTTCCTCAGTTGCCCACATCTGCCGAGATGTCAATTACGGCTGGCTTATCCGAAATATACACGCCAACGGTGCATCCTTCTTCTTTATCTGTATTTATCTTCACATTGGACGAGGACTTTATTACGGCTCCTATCTATACAAAGAAACATGAAACATTGGGGTAATTCTCCTCCTCCTGGTGATAATAACTGCATTTGTAGGTTACGTATTACCATGAGGACAAATATCTTTCTGAGGGGCCACCGTCATTACAAACCTCCTCTCCGCCATCCCCTACATCGGTAACTCCCTCGTCCAATGAATTTGAGGCGGCTTCTCAGTAGACAACGCCACCCTAACCCGATTCTTTGCCTTTCACTTCCTCTTCCCCTTTGTTATTGCAGCTATGACAATAATTCATCTTATTTTTCTTCATGAAACAGGGTCCACGAACCCGACAGGACTAAGCTCAGACGCAGACAAAATCTCCTTCCACCCCTACTTCTCCTATAAGGACCTCCTAGGCTTTGCCATTCTACTAATTGCTTTAATCACCCTAGCCCTCTTTTCCCCTAACCTTCTTGGAGACCCCGACAACTTCACACCAGCAAACCCCTTAGTAACCCCACCTCACATTAAACCAGAATGGTACTTCTTATTTGCCTATGCCATCCTTCGATCAATTCCCAACAAACTAGGAGGAGTTCTTGCCCTTCTCTTCTCAATCTTGATCCTTATACTTGTCCCAATCTTACACACATCTAAACAACGAGCCTTAACCTTCCGCCCCCTCACCCAATTCCTATTCTGACTCCTCGTTGCAGATGTGGCCATCCTTACCTGAATCGGAGGAATGCCCGTTGAACACCCGTTCATCATTATTGGCCAAATCGCATCCTTCCTTTACTTCTCCATTTTTCTTATTCTGGTTCCCACCACCGGATG????????????????????????????
Gymnogeophagus_rhabdotus_GU736951		     	???????ACCTCCGGAAAACTCACCCCCTCCTAAAAATTGCAAACGACGCATTAGTTGATCTCCCCACGCCCTCAAATATTTCTGTCTGATGAAACTTTGGCTCCTTACTAGGACTCTGTCTCGTCGCACAAATCCTAACAGGCCTTTTCCTTGCCATACACTACACCTCTGATATTGCCACAGCCTTCTCCTCAGTTGCCCACATTTGCCGAGATGTAAATTACGGCTGACTTATCCGAAATATACACGCCAACGGCGCATCTTTCTTCTTTATCTGTATTTATCTCCACATCGGACGAGGACTTTACTACGGCTCCTACTTATATAAAGAGACATGAAACATTGGGGTAATTCTCCTCCTTCTAGTAATAATGACTGCATTTGTAGGCTACGTATTACCATGGGGACAAATATCCTTCTGAGGGGCCACCGTCATTACAAATCTCCTCTCCGCCATCCCCTACATCGGTAACTCCCTCGTCCAATGAATTTGAGGCGGCTTCTCAGTAGACAACGCTACCCTGACCCGATTCTTTGCCTTCCACTTCCTCTTTCCTTTTATTATTGCAGCCATAACACTAATTCATCTTATTTTTCTTCATGAGACAGGGTCCACAAACCCAACAGGGCTAAGCTCAGACACAGACAAGATCTCCTTTCACCCCTACTTCTCCTATAAAGACCTCCTAGGATTTGCCGTTCTACTAATTGCTTTAATTGCCCTAGCCCTCTTTTCCCCCAACCTTCTTGGAGACCCCGACAACTTCACACCAGCAAACCCCTTAGTAACCCCACCTCACATCAAGCCAGAGTGATACTTCTTATTTGCCTATGCCATCCTTCGATCAATTCCCAACAAACTGGGAGGGGTTCTTGCCCTTCTCTTCTCAATCTTGATCCTCATGCTTGTCCCAGTTCTACACACATCCAAACAACGAGCCCTAACCTTCCGCCCTTTCACCCAATTCTTATTCTGACTCCTCGTTGCAGATGTAGCCATCCTCACCTGAATCGGAGGAATGCCCGTTGAACACCCATTCATCATTATTGGCCAAATCGCATCCTTCCTTTACTTCTCCATTTTTCTTGCTCTAGCACCCGCCACCGGGTGAATAGAAAACAAAATA????????????
Gymnogeophagus_cf._rhabdotus__aquarium_MH189544	     	???????????????????????????????????????GCAAACGACGCATTAGTCGATCTCCCCACGCCCTCAAATATTTCTGTCTGATGAAACTTTGGCTCCTTACTAGGACTCTGTCTCATCGCACAAATCCTAACAGGCCTTTTCCTTGCCATACACTATACCTCTGATATTGCCACAGCCTTCTCCTCAGTTGCCCACATTTGCCGAGATGTAAATTACGGCTGGCTTATCCGGAACATACACGCCAACGGCGCGTCCTTCTTCTTCATCTGTATTTACCTCCACATTGGACGAGGGCTTTACTACGGCTCCTACTTATATAAAGAGACATGAAACATTGGGGTAATTCTCCTCCTTCTAGTAATAATAACTGCATTTGTAGGCTACGTATTACCATGAGGACAAATATCCTTCTGAGGGGCCACCGTCATTACAAACCTCCTCTCCGCCATCCCCTACATCGGTAACTCCCTCGTCCAATGAATCTGAGGCGGCTTCTCAGTAGACAACGCTACCCTGACCCGATTCTTTGCCTTCCACTTCCTCTTTCCTTTCATTATTGCAGCCATAACACTGATTCATCTTATTTTCCTTCATGAAACAGGATCCACAAACCCAACAGGGCTAAGCTCAGACGCAGACAAGATCTCCTTTCACCCCTACTTCTCCTATAAGGACCTCCTAGGATTCGCCATTCTACTAATTGCTTTAATTGCCCTAGCCCTCTTTTCCCCCAACCTTCTTGGAGACCCCGACAACTTTACACCAGCAAACCCCTTAGTAACCCCACCTCACATCAAACCAGAGTGATACTTCTTATTTGCCTATGCCATCCTTCGATCAATCCCTAACAAACTAGGAGGGGTTCTTGCCCTTCTCTTCTCAATCTTGATCCTCATGCTTGTCCCAGTTCTACACACATCCAAACAACGAGCCTTAACCTTCCGCCCTCTCACCCAATTCTTATTCTGACTCCTCGTTGCAGATGTGGCCATCCTCACCTGAATCGGAGGGATGCCCGTTGAACACCCATTCATCATTATTGGCCAAATCGCATCCTTCCTTTACTTCTCTATTTTTCTTATTCTAGCACCCGCCACCGGGTGAATAGAAAACAAGAT?????????????
Gymnogeophagus_meridionalis__Apostoles_MH189525	     	???????????????????????????????????????GCAAACGACGCATTAATTGATCTCCCCACACCCTCAAATATTTCTGTCTGATGAAACTTTGGCTCTTTACTAGGACTCTGTCTCGTCGCACAAATCCTAACAGGCCTTTTCCTTGCCATACACTATACCTCTGATATCGCCACAGCCTTCTCCTCAGTTGCCCACATTTGCCGAGATGTAAATTACGGCTGGCTTATCCGAAATATACACGCCAACGGCGCGTCCTTCTTCTTTATCTGCATTTACCTTCACATTGGACGAGGGCTTTACTACGGCTCCTACTTATATAAAGAGACATGAAACATTGGGGTGATTCTCCTCCTTCTAGTAATAATAACTGCATTTGTAGGCTACGTACTACCATGGGGTCAAATATCCTTCTGAGGGGCCACCGTCATTACAAACCTCCTCTCCGCCGTCCCCTACATCGGTAACTCCCTCGTTCAATGAATTTGAGGCGGCTTCTCAGTAGACAACGCTACCCTGACCCGATTCTTTGCCTTCCACTTCCTCTTTCCTTTTATTATTGCAGCCATAACACTAATTCATCTTATTTTTCTTCATGAGACAGGATCCACAAACCCAACAGGGCTAACCTCAGACGCAGACAAGATTTCCTTTCACCCCTACTTCTCCTATAAAGACCTCCTAGGGTTTGCCATTCTACTAATTGCTTTAACTACCCTAGCCCTCTTTTCCCCCAACCTTCTTGGAGACCCCGACAACTTTACACCAGCAAACCCTCTAGTAACCCCGCCTCACATCAAGCCAGAGTGATACTTCTTATTTGCCTATGCCATCCTTCGATCAATCCCTAACAAACTAGGAGGGGTTCTTGCCCTTCTCTTCTCAATTTTGATCCTCATGCTTGTTCCAATTCTACACACATCCAAACAACGAGCCTTAACCTTCCGCCCTCTCACCCAATTCTTATTCTGACTCCTCGTTGCAGATGTAGCCATCCTAACCTGAATCGGAGGAATGCCCGTTGAGCACCCATTCGTCATTATTGGCCAGATCGCATCCTTCCTTTACTTCTCCATTTTTCTTGTTCTGGCACCCGCCACCGGGTGAATAGAAAAC??????????????????
Gymnogeophagus_meridionalis__Apostoles_MH189526	     	???????????????????????????????????????GCAAACGACGCATTAATTGATCTCCCCACACCCTCAAATATTTCTGTCTGATGAAACTTTGGCTCTTTACTAGGACTCTGTCTCGTCGCACAAATCCTAACAGGCCTTTTCCTTGCCATACACTATACCTCTGATATCGCCACAGCCTTCTCCTCAGTTGCCCACATTTGCCGAGATGTAAATTACGGCTGGCTTATCCGAAATATACACGCCAACGGCGCGTCCTTCTTCTTTATCTGCATTTACCTTCACATTGGACGAGGGCTTTACTACGGCTCCTACTTATATAAAGAGACATGAAACATTGGGGTGATTCTCCTCCTTCTAGTAATAATAACTGCATTTGTAGGCTACGTACTACCATGGGGTCAAATATCCTTCTGAGGGGCCACCGTCATTACAAACCTCCTCTCCGCCGTCCCCTACATCGGTAACTCCCTCGTTCAATGAATTTGAGGCGGCTTCTCAGTAGACAACGCTACCCTGACCCGATTCTTTGCCTTCCACTTCCTCTTTCCTTTTATTATTGCAGCCATAACACTAATTCATCTTATTTTTCTTCATGAGACAGGATCCACAAACCCAACAGGGCTAACCTCAGACGCAGACAAGATTTCCTTTCACCCCTACTTCTCCTATAAAGACCTCCTAGGGTTTGCCATTCTACTAATTGCTTTAACTACCCTAGCCCTCTTTTCCCCCAACCTTCTTGGAGACCCCGACAACTTTACACCAGCAAACCCTCTAGTAACCCCGCCTCACATCAAGCCAGAGTGATACTTCTTATTTGCCTATGCCATCCTTCGATCAATCCCTAACAAACTAGGAGGGGTTCTTGCCCTTCTCTTCTCAATTTTGATCCTCATGCTTGTTCCAATTCTACACACATCCAAACAACGAGCCTTAACCTTCCGCCCTCTCACCCAATTCTTATTCTGACTCCTCGTTGCAGATGTAGCCATCCTAACCTGAATCGGAGGAATGCCCGTTGAGCACCCATTCGTCATTATTGGCCAGATCGCATCCTTCCTTTACTTCTCCATTTTTCTTGTTCTGGCACCCGCCACCGGGTGAATAGAAAAC??????????????????
Gymnogeophagus_meridionalis__Itacaruare_MH189531     	???????????????????????????????????????GCAAACGACGCATTAATTGATCTCCCCACACCCTCAAATATTTCTGTCTGATGAAACTTTGGCTCCTTACTAGGACTCTGTCTCGTCGCACAAATCCTAACAGGCCTTTTCCTTGCCATACACTATACCTCCGATATCACCACAGCCTTCTCCTCAGTTGCCCACATTTGCCGAGATGTAAATTACGGCTGGCTTATCCGAAATATACACGCCAACGGCGCATCCTTCTTCTTTATCTGCATTTACCTTCACATTGGACGAGGGCTTTACTACGGCTCCTACTTATACAAAGAGACATGAAACATTGGGGTGATTCTCCTCCTTCTAGTAATAATAACTGCATTTGTAGGCTACGTACTACCATGGGGTCAAATATCCTTCTGAGGGGCCACCGTCATTACAAACCTCCTCTCCGCCGTCCCCTACATCGGTAACTCCCTCGTTCAATGAATTTGAGGCGGCTTCTCAGTAGACAACGCTACCCTGACCCGATTCTTTGCCTTCCACTTCCTCTTTCCTTTTATTATTGTAGCCATAACACTAATTCATCTTATTTTTCTTCATGAGACAGGATCCACAAACCCAACAGGGCTAACCTCAGACGCAGACAAGATTTCCTTTCACCCCTACTTCTCCTATAAAGACCTCCTAGGGTTTGCCATTCTACTAATTGCTCTAACTACCCTAGCCCTCTTTTCCCCCAACCTTCTTGGAGACCCCGACAACTTTACACCAGCAAACCCCCTAGTAACCCCGCCTCACATCAAGCCAGAGTGATACTTCTTATTTGCCTATGCCATCCTTCGATCAATCCCCAACAAACTAGGAGGGGTTCTTGCCCTTCTCTTCTCAATTTTGATCCTCATGCTTGTTCCAATTCTACACACATCCAAACAACGAGCCTTAACCTTCCGCCCTCTCACCCAACTCTTATTCTGACTCCTCGTTGCAGATGTGGCCATCCTCACCTGAATCGGAGGAATACCCGTTGAACACCCATTCGTCATTATTGGCCAAATCGCATCCTTCCTTTACTTCTCCATTTTTCTTGTTCTGGCCCCCGCCACCGGGTGAATAGAAAAC??????????????????
Gymnogeophagus_labiatus_AF370662   			ATGGCCAATCTCCGGAAAACCCATCCCCTCCTAAAAATTGCAAACGACGCATTAATTGATCTCCCCGCACCCTCAAATATTTCTGTCTGATGAAACTTTGGTTCCCTACTAGGACTCTGTCTCGCCGCACAAATCCTGACAGGCCTATTTCTTGCCATACATTATACCTCTGATATTGCCACAGCCTTCTCCTCAGTTGCTCACATCTGCCGAGATGTAAATTACGGCTGATTAATTCGAAACATACACGCCAATGGCGCATCCTTCTTCTTCATCTGTATTTATCTTCACATTGGACGAGGACTTTACTACGGCTCTTATTTGTTCAAAGAGACATGAAACATTGGAGTAATTCTACTCCTCCTTGTTATAATAACCGCATTCGTAGGTTACGTACTACCATGGGGACAAATATCCTTCTGAGGGGCAACCGTCATCACAAACCTCCTTTCCGCCATCCCCTACATCGGTAACTCCCTTGTCCAGTGAATTTGAGGCGGTTTCTCAGTAGACAACGCCACCCTAACCCGATTCTTTGCCTTCCACTTCCTCTTTCCTTTTATTATTGCAGCCATAACAATTATTCATCTTGTTTTTCTTCATGAAACTGGATCCACAAACCCAACAGGATTAAACTCAGACACAGATAAAGTCTCGTTTCACCCCTACTTCTCTTATAAAGACCTCCTAGGGTTCGCCATCCTGCTAATTGCTTTAATCGCCCTAGCCCTTTTTTCCCCAAATCTTCTCGGAGATCCTGACAACTTCACACCAGCAAACCCCTTAGTAACCCCACCTCACATCAAACCAGAGTGGTACTTCTTATTTGCCTACGCCATCCTTCGATCAATCCCCAACAAACTGGGGGGAGTTCTTGCCCTCCTCTTCTCAATCTTAATCCTCATGCTCGTCCCAATTCTACATACCTCCAAACAACGAGCCTTAACCTTCCGCCCCCTCACCCAGTTCCTATTCTGACTCCTTGTTGCAGACGTGGCCATCCTTACCTGAATTGGCGGAATGCCCGTTGAACACCCGTTCGTCATTATTGGCCAAGTCGCATCCTTCCTATATTTCTCCATTTTCCTTATCTTAATTCCCACAACCGGATGAGTAGAAAACAAAATACTTGAATGAC??
Gymnogeophagus_gymnogenys-AF370661 			ATGGCCAACCTCCGAAAAACGCATCCCCTCCTAAAAATTGCAAACGACGCATTAGTTGATCTTCCCACACCCTCAAATATTTCTGTCTGATGAAACTTTGGTTCCCTACTAGGACTCTGTCTCGCCGCACAAATCCTGACGGGCCTATTCCTTGCCATACATTACACCTCTGACATTGCCACAGCCTTCTCCTCAGTTGCTCACATCTGCCGAGATGTAAATTACGGCTGGCTAATTCGAAACATACATGCCAACGGCGCATCCTTCTTCTTCATCTGTATCTATCTTCACATTGGGCGAGGACTTTATTACGGTTCTTACTTGTTCAAAGAGACATGAAACATTGGAGTAATTCTTCTCCTCCTAGTAATAATAACTGCATTTGTGGGCTACGTACTGCCATGAGGACAAATGTCCTTCTGAGGGGCCACCGTCATTACAAATCTCCTCTCCGCCATCCCTTACATCGGTAACTCCCTCGTCCAATGAATTTGAGGCGGCTTCTCAGTAGACAACGCCACCCTAACCCGATTCTTTGCCTTTCACTTCCTTTTCCCCTTTATTATTGCAGCCATAACAGTTATTCATCTTATCTTTCTCCATGAAACCGGATCCACGAACCCAACAGGATTAAACTCAGACGCAGATAAAATCTCGTTCCACCCCTACTTCTCCTATAAAGACCTCCTAGGCTTCGCCATCCTGCTAATTGCTTTAATTGCCCTAGCCCTTTTTTCTCCTAACCTTCTTGGAGACCCCGACAACTTCACACCAGCAAACCCCTTAGTAACCCCACCCCACATCAAACCTGAATGATACTTCTTATTTGCCTATGCCATCCTTCGATCAATTCCCAACAAACTTGGAGGAGTTCTTGCCCTTCTATTCTCAATCTTAATTCTTATGCTCATTCCAATTTTACATACATCCAAACAACGAGCCTTAACCTTCCGTCCCCTCACCCAATTCTTATTCTGGCTCCTCATTGCAGACGTAGCCATCCTTACCTGAATTGGAGGAATGCCCGTTGAACACCCGTTCATCATTATTGGGCAAGTCGCATCCTTCCTATACTTCTCCATTTTCCTTATCTTAATCCCCACCACTGGATGAATAGAAAACAAAATACTTGAATGAC??
Gymnogeophagus_cf._missioneiro__Yabebiry_MH189523    	???????????????????????????????????????GCAAACAACGCATTAGTTGATCTTCCCGCACCTACAAATATTTCTGTCTGATGGAACTTTGGTTCCCTACTAGGACTCTGTCTCGCCGCACAAATCCTGACGGGCCTATTTCTTGCCATACATTATACCTCTGACATTGCCACAGCCTTCTCCTCAATTGCTCACATCTGCCGAGATGTAAATTACGGCTGGCTAATTCGAAATATACATGCCAACGGCGCATCCTTCTTCTTCATCTGTATTTATCTTCACATTGGACGAGGACTTTACTACGGTTCTTACTTGTTCAAAGAGACATGAAACATTGGAGTAATTCTTCTCCTCCTAGTAATAGTAACTGCATTCGTGGGCTACGTATTGCCATGAGGACAAATATCCTTCTGAGGAGCCACCGTCATTACAAACCTCCTCTCCGCCATCCCTTACATCGGTAACTCCCTCGTCCAATGAATTTGAGGCGGCTTCTCAGTAGACAACGCCACCCTAACCCGATTCTTTGCCTTTCACTTCCTTTTCCCCTTTATTATTGCAGCCACAACAATTATTCATCTTATCTTTCTGCATGAAACCGGATCCACGAACCCAACAGGACTAAACTCAAACGCAGATAAAATCTCGTTTCACCCCTACTTCTCCTATAAAGACCTCCTAGGATTCGCCATCCTGCTAATTGCTTTAATTGCTCTAGCCCTTTTTTCTCCTAACCTTCTTGGAGACCCCGACAACTTCACACCAGCAAACCCCTTAGTGACCCCACCCCACATCAAACCTGAGTGATACTTCTTATTTGCCTACGCCATCCTTCGATCAATTCCCAACAAACTTGGAGGAGTTCTTGCCCTTCTCTTCTCAATCTTAATTCTTACGCTCGTTCCAATTTTACATACATCCAAACAACGAACCTTGACCTTCCGTCCCCTCACCCAATTCTTATTCTGACTCCTCGTTGCAGATGTGGCCATCCTTACCTGAATTGGGGGAATGCCCGTTGAACACCCGTTCATCATTATTGGACAAATCGCATCCTTCCTATACTTCTTTAGTTTCCTTATCCTAATTCCCACCACCGGATGGGTAGAAAAC??????????????????
Gymnogeophagus_cf._missioneiro__Yabebiry_MH189524    	???????????????????????????????????????GCAAACAACGCATTAGTTGATCTTCCCGCACCTACAAATATTTCTGTCTGATGGAACTTTGGTTCCCTACTAGGACTCTGTCTCGCCGCACAAATCCTGACGGGCCTATTTCTTGCCATACATTATACCTCTGACATTGCCACAGCCTTCTCCTCAATTGCTCACATCTGCCGAGATGTAAATTACGGCTGGCTAATTCGAAATATACATGCCAACGGCGCATCCTTCTTCTTCATCTGTATTTATCTTCACATTGGACGAGGACTTTACTACGGTTCTTACTTGTTCAAAGAGACATGAAACATTGGAGTAATTCTTCTCCTCCTAGTAATAGTAACTGCATTCGTGGGCTACGTATTGCCATGAGGACAAATATCCTTCTGAGGAGCCACCGTCATTACAAACCTCCTCTCCGCCATCCCTTACATCGGTAACTCCCTCGTCCAATGAATTTGAGGCGGCTTCTCAGTAGACAACGCCACCCTAACCCGATTCTTTGCCTTTCACTTCCTTTTCCCCTTTATTATTGCAGCCACAACAATTATTCATCTTATCTTTCTGCATGAAACCGGATCCACGAACCCAACAGGACTAAACTCAGACGCAGATAAAATCTCGTTTCACCCCTACTTCTCCTATAAAGACCTCCTAGGATTCGCCATCCTGCTAATTGCTTTAATTGCTCTAGCCCTTTTTTCTCCTAACCTTCTTGGAGACCCCGACAACTTCACACCAGCAAACCCCTTAGTGACCCCACCCCACATCAAACCTGAGTGATACTTCTTATTTGCCTACGCCATCCTTCGATCAATTCCCAACAAACTTGGAGGAGTTCTTGCCCTTCTCTTCTCAATCTTAATTCTTACGCTCGTTCCAATTTTACATACATCCAAACAACGAACCTTGACCTTCCGTCCCCTCACCCAATTCTTATTCTGACTCCTCGTTGCAGATGTGGCCATCCTTACCTGAATTGGGGGAATGCCCGTTGAACACCCGTTCATCATTATTGGACAAATCGCATCCTTCCTATACTTCTTTAGTTTCCTTATCCTAATTCCCACCACCGGATGGGTAGAAAAC??????????????????
Gymnogeophagus_sp.2__ParanayGuazu_MH189521     		???????????????????????????????????????GCAAACAACGCATTAGTTGATCTTCCCGCACCTACAAATATTTCTGTCTGATGGAACTTTGGTTCCCTACTAGGACTCTGTCTCGCCACACAAATCCTGACGGGCCTATTTCTTGCCATACATTATACCTCGGACATTGCCACCGCCTTCTCCTCAATTGCTCACATCTGCCGAGATGTAAATTACGGCTGGCTAATTCGAAATATTCATGCCAACGGCGCATCCTTCTTCTTCATCTGTATTTATCTTCACATTGGACGAGGACTTTACTACGGTTCTTACTTGTTCAAAGAGACATGAAACATTGGAGTAATTCTTCTCCTCCTAGTAATAGTAACTGCATTCGTGGGCTACGTATTGCCATGAGGACAAATATCCTTCTGAGGGGCCACCGTCATTACAAACCTCCTCTCCGCCATCCCTTACATCGGTAACTCCCTCGTCCAATGAATTTGAGGCGGTTTCTCAGTAGACAACGCCACCCTAACCCGATTCTTTGCCTTTCACTTCCTTTTCCCCTTTATTATTGCAGCCACAACAGTTATTCATCTTATCTTTCTGCATGAAACCGGTTCCACGAACCCAACAGGGCTAAACTCAGACGCAGATAAAATCTCGTTTCACCCCTACTTCTCCTATAAAGACCTCYTAGGATTCGCCATCCTGCTAATTGCTTTAATTGCTCTAGCCCTTTTTTCTCCTAACCTTCTTGGAGACCCCGACAACTTCACACCAGCAAACCCCTTAGTGACCCCACCCCATATCAAACCTGAATGATACTTYTTATTTGCCTACGCCATCCTTCGATCAATTCCCAACAAACTTGGAGGGGTTCTTGCCCTTCTYTTYTCAATYTTAATTYTTATGCTCGTTCCAATTTTACATACATCCAAACAACGAGCCTTGACCTTCCGTCCCCTCACCCAATTCTTATTCTGACTCCTCGTTGCAGATGTGGCCATCCTTACCTGAATTGGGGGAATGCCCGTTGAACACCCGTTCATCATTATTGGACAAATCGCATCCTTTCTATACTTCTTTATTTTCCTTATCTTAGTTCCCACCACCGGATGGGTAGAAAAC??????????????????
Gymnogeophagus_sp.2__ParanayGuazu_MH189522     		???????????????????????????????????????GCAAACAACGCATTAGTTGATCTTCCCGCACCTACAAATATTTCTGTCTGATGGAACTTTGGTTCCCTACTAGGACTCTGTCTCGCCACACAAATCCTGACGGGCCTATTTCTTGCCATACATTATACCTCGGACATTGCCACCGCCTTCTCCTCAATTGCTCACATCTGCCGAGATGTAAATTACGGCTGGCTAATTCGAAATATTCATGCCAACGGCGCATCCTTCTTCTTCATCTGTATTTATCTTCACATTGGACGAGGACTTTACTACGGTTCTTACTTGTTCAAAGAGACATGAAACATTGGAGTAATTCTTCTCCTCCTAGTAATAGTAACTGCATTCGTGGGCTACGTATTGCCATGAGGACAAATATCCTTCTGAGGGGCCACCGTCATTACAAACCTCCTCTCCGCCATCCCTTACATCGGTAACTCCCTCGTCCAATGAATTTGAGGCGGTTTCTCAGTAGACAACGCCACCCTAACCCGATTCTTTGCCTTTCACTTCCTTTTCCCCTTTATTATTGCAGCCACAACAGTTATTCATCTTATCTTTCTGCATGAAACCGGTTCCACGAACCCAACAGGGCTAAACTCAGACGCAGATAAAATCTCGTTTCACCCCTACTTCTCCTATAAAGACCTCCTAGGATTCGCCATCCTGCTAATTGCTTTAATTGCTCTAGCCCTTTTTTCTCCTAACCTTCTTGGAGACCCCGACAACTTCACACCAGCAAACCCCTTAGTGACCCCACCCCATATCAAACCTGAATGATACTTCTTATTTGCCTACGCCATCCTTCGATCAATTCCCAACAAACTTGGAGGGGTTCTTGCCCTTCTCTTCTCAATCTTAATTCTTATGCTCGTTCCAATTTTACATACATCCAAACAACGAGCCTTGACCTTCCGTCCCCTCACCCAATTCTTATTCTGACTCCTCGTTGCAGATGTGGCCATCCTTACCTGAATTGGGGGAATGCCCGTTGAACACCCGTTCATCATTATTGGACAAATCGCATCCTTTCTATACTTCTTTATTTTCCTTATCTTAGTTCCCACCACCGGATGGGTAGAAAAC??????????????????
Gymnogeophagus_lipokarenos__Fortaleza_MH189508       	???????????????????????????????????????GTAAACAACGCATTAGTTGATCTTCCCGCACCTACAAATATTTCTGTCTGATGGAACTTTGGTTCCCTACTAGGACTCTGTCTCGCCGCACAAATCCTGACGGGCCTATTTCTTGCCATACATTATACCTCTGACATTGCCACAGCCTTCTCCTCAATTGCTCACATCTGCCGAGATGTAAATTACGGCTGACTAATTCGAAATATACATGCCAACGGCGCATCCTTCTTCTTCATCTGTATTTATCTTCACATTGGACGAGGACTTTACTATGGTTCTTACTTGTTCAAAGAAACATGAAACATTGGAGTAATTCTACTCCTCCTAGTAATAGTAACTGCATTCGTAGGCTACGTACTGCCATGAGGACAAATATCCTTCTGAGGAGCCACCGTCATTACAAACCTCCTCTCCGCCATCCCTTATATTGGTAACTCCCTCGTCCAATGAATTTGAGGCGGCTTCTCAGTAGACAACGCCACCCTAACCCGATTCTTTGCCTTTCATTTCCTTTTCCCCTTTATTATTGCAGCCACAACAGTCATTCATCTTATCTTTCTGCATGAAACCGGATCCACGAACCCAACGGGACTAAACTCAGACGCAGATAAAATCTCATTTCACCCCTACTTCTCCTATAAAGACCTCCTAGGATTTGCCATCCTGCTAGTTGCTTTAATCACTCTAGCCCTTTTTTCTCCTAACCTCCTTGGAGACCCCGACAACTTCACACCAGCAAACCCCTTAGTGACCCCGCCCCACATCAAACCTGAATGATACTTCTTATTTGCCTACGCCATCCTTCGATCAATTCCCAACAAACTTGGAGGAGTTCTTGCCCTTCTCTTCTCAATCTTAATTCTTATGCTCGTTCCAGTTTTACATACATCCAAACAACGAGCCTTGACCTTCCGTCCCCTCACCCAATTCTTATTCTGACTCCTCGTTGCAGACGTGGCCATCCTTACCTGAATTGGGGGAATGCCCGTTGAACACCCGTTCATCATTATTGGACAAATCGCATCCTTTCTATACTTCTCCATTTTCCTGATCTTAGTTCCCACCACCGGATGAATAGAAAACAAAAT?????????????
Gymnogeophagus_lipokarenos__Yaboti_MH189512          	???????????????????????????????????????GTAAACAACGCATTAGTTGATCTTCCCGCACCTACAAATATTTCTGTCTGATGGAACTTTGGTTCCCTACTAGGACTCTGTCTCGCCGCACAAATCCTGACGGGCCTATTTCTTGCCATACATTATACCTCTGACATTGCCACAGCCTTCTCCTCAATTGCTCACATCTGCCGAGATGTAAATTACGGCTGACTAATTCGAAATATACATGCCAACGGCGCATCCTTCTTCTTCATCTGTATTTATCTTCACATTGGACGAGGACTTTACTATGGTTCTTACTTGTTCAAAGAAACATGAAACATTGGAGTAATTCTACTCCTCCTAGTAATAGTAACTGCATTCGTAGGCTACGTACTGCCATGAGGACAAATATCCTTCTGAGGAGCCACCGTCATTACAAACCTCCTCTCCGCCATCCCTTATATTGGTAACTCCCTCGTCCAATGAATTTGAGGCGGCTTCTCAGTAGACAACGCCACCCTAACCCGATTCTTTGCCTTTCACTTCCTTTTCCCCTTTATTATTGCAGCCACAACAGTCATTCATCTTATCTTTCTGCATGAAACCGGATCCACGAACCCAACGGGACTAAACTCAGACGCAGATAAAATCTCATTTCACCCCTACTTCTCCTATAAAGACCTTCTAGGATTTGCCATCCTGCTAGTTGCTTTAATCACTCTAGCCCTTTTTTCTCCTAACCTCCTTGGAGACCCCGACAACTTCACACCAGCAAACCCCTTAGTGACCCCGCCCCACATCAAACCTGAATGATACTTCTTATTTGCCTACGCCATCCTTCGATCAATTCCCAACAAACTTGGAGGAGTTCTTGCCCTTCTCTTCTCAATCTTAATTCTTATGCTCGTTCCAGTTTTACATACATCCAAACAACGAGCCTTGACCTTCCGTCCCCTCACCCAATTCTTATTCTGACTCCTCGTTGCAGACGTGGCCATCCTTACCTGAATTGGGGGAATACCCGTTGAACACCCGTTCATCATTATTGGACAAATCGCATCCTTTCTATACTTCTCCATTTTCCTGATCTTAGTTCCCACCACCGGATGAATAGAAAAC??????????????????
Gymnogeophagus_lipokarenos__Shangai_MH189513         	???????????????????????????????????????GTAAACAACGCATTAGTTGATCTTCCCGCACCTACAAATATTTCTGTCTGATGGAACTTTGGTTCCCTACTAGGACTCTGTCTCGCCGCACAAATCCTGACGGGCCTATTTCTTGCCATACATTATACCTCTGACATTGCCACAGCCTTCTCCTCAATTGCTCACATCTGCCGAGATGTAAATTACGGCTGACTAATTCGAAATATACATGCCAACGGCGCATCCTTCTTCTTCATCTGTATTTATCTTCACATTGGACGAGGACTTTACTATGGTTCTTACTTGTTCAAAGAAACATGAAACATTGGAGTAATTCTACTCCTCCTAGTAATAGTAACTGCATTCGTAGGCTACGTACTGCCATGAGGACAAATATCCTTCTGAGGAGCCACCGTCATTACAAACCTCCTCTCCGCCATCCCTTATATTGGTAACTCCCTCGTCCAATGAATTTGAGGCGGCTTCTCAGTAGACAACGCCACCCTAACCCGATTCTTTGCCTTTCACTTCCTTTTCCCCTTTATTATTGCAGCCACAACAGTCATTCATCTTATCTTTCTGCATGAAACCGGATCCACGAACCCAACGGGACTAAACTCAGACGCAGATAAAATCTCATTTCACCCCTACTTCTCCTATAAAGACCTTCTAGGATTTGCCATCCTGCTAGTTGCTTTAATCACTCTAGCCCTTTTTTCTCCTAACCTCCTTGGAGACCCCGACAACTTCACACCAGCAAACCCCTTAGTGACCCCGCCCCACATCAAACCTGAATGATACTTCTTATTTGCCTACGCCATCCTTCGATCAATTCCCAACAAACTTGGAGGAGTTCTTGCCCTTCTCTTCTCAATCTTAATTCTTATGCTCGTTCCAGTTTTACATACATCCAAACAACGAGCCTTGACCTTCCGTCCCCTCACCCAATTCTTATTCTGACTCCTCGTTGCAGACGTGGCCATCCTTACCTGAATTGGGGGAATGCCCGTTGAACACCCGTTCATCATTATTGGACAAATCGCATCCTTTCTATACTTCTCCATTTTCCTAATCTTAGTTCCCACCACCGGATGAATAGAAAAC??????????????????
Gymnogeophagus_lipokarenos__Fortaleza_MH189509       	???????????????????????????????????????GTAAACAACGCATTAGTTGATCTTCCCGCACCTACAAATATTTCTGTCTGATGGAACTTTGGTTCCCTACTAGGACTCTGTCTCGCCGCACAAATCCTGACGGGCCTATTTCTTGCCATACATTATACCTCTGACATTGCCACAGCCTTCTCCTCAATTGCTCACATCTGCCGAGATGTAAATTACGGCTGACTAATTCGAAATATACATGCCAACGGCGCATCCTTCTTCTTCATCTGTATTTATCTTCACATTGGACGAGGACTTTACTATGGTTCTTACTTGTTCAAAGAAACATGAAACATTGGAGTAATTCTACTCCTCCTAGTAATAGTAACTGCATTCGTAGGCTACGTACTGCCATGAGGACAAATATCCTTCTGAGGAGCCACCGTCATTACAAACCTCCTCTCCGCCATCCCTTATATTGGTAACTCCCTCGTCCAATGAATTTGAGGCGGCTTCTCAGTAGACAACGCCACCCTAACCCGATTCTTTGCCTTTCATTTCCTTTTCCCCTTTATTATTGCAGCCACAACAGTCATTCATCTTATCTTTCTGCATGAAACCGGATCCACGAACCCAACGGGACTAAACTCAGACGCAGATAAAATCTCATTTCACCCCTACTTCTCCTATAAAGACCTCCTAGGATTTGCCATCCTGCTAGTTGCTTTAATCACTCTAGCCCTTTTTTCTCCTAACCTCCTTGGAGACCCCGACAACTTCACACCAGCAAACCCCTTAGTGACCCCGCCCCACATCAAACCTGAATGATACTTCTTATTTGCCTACGCCATCCTTCGATCAATTCCCAACAAACTTGGAGGAGTTCTTGCCCTTCTCTTCTCAATCTTAATTCTTATGCTCGTTCCAGTTTTACATACATCCAAACAACGAGCCTTGACCTTCCGTCCCCTCACCCAATTCTTATTCTGACTCCTCGTTGCAGACGTGGCCATCCTTACCTGAATTGGGGGAATGCCCGTTGAACACCCGTTCATCATTATTGGACAAATCGCATCCTTTCTATACTTCTCCATTTTCCTGATCTTAGTTCCCACCACCGGATGAATAGAAAAC??????????????????
Gymnogeophagus_lipokarenos__Soberbio_MH189510        	???????????????????????????????????????GTAAACAACGCATTAGTTGATCTTCCCGCACCTACAAATATTTCTGTCTGATGGAACTTTGGTTCCCTACTAGGACTCTGTCTCGCCGCACAAATCCTGACGGGCCTATTTCTTGCCATACATTATACCTCTGACATTGCCACAGCCTTCTCCTCAATTGCTCACATCTGCCGAGATGTAAATTACGGCTGACTAATTCGAAATATACATGCCAACGGCGCATCCTTCTTCTTCATCTGTATTTATCTTCACATTGGACGAGGACTTTACTATGGTTCTTACTTGTTCAAAGAAACATGAAACATTGGAGTAATTCTACTCCTCCTAGTAATAGTAACTGCATTCGTAGGCTACGTACTGCCATGAGGACAAATATCCTTCTGAGGAGCCACCGTCATTACAAACCTCCTCTCCGCCATCCCTTATATTGGTAACTCCCTCGTCCAATGAATTTGAGGCGGCTTCTCAGTAGACAACGCCACCCTAACCCGATTCTTTGCCTTTCACTTCCTTTTCCCCTTTATTATTGCAGCCACAACAGTCATTCATCTTATCTTTCTGCATGAAACCGGATCCACGAACCCAACGGGACTAAACTCAGACGCAGATAAAATCTCATTTCACCCCTACTTCTCCTATAAAGACCTCCTAGGATTTGCCATCCTGCTAGTTGCTTTAATCACTCTAGCCCTTTTTTCTCCTAACCTCCTTGGAGACCCCGACAACTTCACACCAGCAAACCCCTTAGTGACCCCGCCCCACATCAAACCTGAATGATACTTCTTATTTGCCTACGCCATCCTTCGATCAATTCCCAACAAACTTGGAGGAGTACTTGCCCTTCTCTTCTCAATCTTAATTCTTATGCTCGTTCCAGTTTTACATACATCCAAACAACGAGCCTTGACCTTCCGTCCCCTCACCCAATTCTTATTCTGACTCCTCGTTGCAGACGTGGCCATCCTTACCTGAATTGGGGGAATGCCCGTTGAACACCCGTTCATCATTATTGGACAAATCGCATCCTTTCTATACTTCTCCATTTTCCTGATCTTAGTTCCCACCACCGGATGAATAGAAAAC??????????????????
Gymnogeophagus_lipokarenos__Shangai_MH189514         	???????????????????????????????????????GTAAACAACGCATTAGTTGATCTTCCCGCACCTACAAATATTTCTGTCTGATGGAACTTTGGTTCCCTACTAGGACTCTGTCTCGCCGCACAAATCCTGACGGGCCTATTTCTTGCCATACATTATACCTCTGACATTGCCACAGCCTTCTCCTCAATTGCTCACATCTGCCGAGATGTAAATTACGGCTGACTAATTCGAAATATACATGCCAACGGCGCATCCTTCTTCTTCATCTGTATTTATCTTCACATTGGACGAGGACTTTACTATGGTTCTTACTTGTTCAAAGAAACATGAAACATTGGAGTAATTCTACTCCTCCTAGTAATAGTAACTGCATTCGTAGGCTACGTACTGCCATGAGGACAAATATCCTTCTGAGGAGCCACCGTCATTACAAACCTCCTCTCCGCCATCCCTTATATTGGTAACTCCCTCGTCCAATGAATTTGAGGCGGCTTCTCAGTAGACAACGCCACCCTAACCCGATTCTTTGCCTTTCACTTCCTTTTCCCCTTTATTATTGCAGCCACAACAGTCATTCATCTTATCTTTCTGCATGAAACCGGATCCACGAACCCAACGGGACTAAACTCAGACGCAGATAAAATCTCATTTCACCCCTACTTCTCCTATAAAGACCTCCTAGGATTTGCCATCCTGCTAGTTGCTTTAATCACTCTAGCCCTTTTTTCTCCTAACCTCCTTGGAGACCCCGACAACTTCACACCAGCAAACCCCTTAGTGACCCCGCCCCACATCAAACCTGAATGATACTTCTTATTTGCCTACGCCATCCTTCGATCAATTCCCAACAAACTTGGAGGAGTTCTTGCCCTTCTCTTCTCAATCTTAATTCTTATGCTCGTTCCAGTTTTAYATACATCCAAACAACGAGCCTTGACCTTCCGTCCCCTCACCCAATTCTTATTCTGACTCCTCGTTGCAGACGTGGCCATCCTTACCTGAATTGGGGGAATGCCCGTTGAACACCCGTTCATCATTATTGGACAAATCGCATCCTTTCTATACTTCTCCATTTTCCTGATCTTAGTTCCCACCACCGGATGAATAGAAAAC??????????????????
Gymnogeophagus_lipokarenos__Yaboti_MH189511          	???????????????????????????????????????GTAAACAACGCATTAGTTGATCTTCCCGCACCTACAAATATTTCTGTCTGATGGAACTTTGGTTCCCTACTAGGACTCTGTCTCGCCGCACAAATCCTGACGGGCCTATTTCTTGCCATACATTATACCTCTGACATTGCCACAGCCTTCTCCTCAATTGCTCACATCTGCCGAGATGTAAATTACGGCTGACTAATTCGAAATATACATGCCAACGGCGCATCCTTCTTCTTCATCTGTATTTATCTTCACATTGGACGAGGACTTTACTATGGTTCTTACTTGTTCAAAGAAACATGAAACATTGGAGTAATTCTACTCCTCCTAGTAATAGTAACTGCATTCGTAGGCTACGTACTGCCATGAGGACAAATATCCTTCTGAGGAGCCACCGTCATTACAAACCTCCTCTCCGCCATCCCTTATATTGGTAACTCCCTCGTCCAATGAATTTGAGGCGGCTTCTCAGTAGACAACGCCACCCTAACCCGATTCTTTGCCTTTCACTTCCTTTTCCCCTTTATTATTGCAGCCACAACAGTCATTCATCTTATCTTTCTGCATGAAACCGGATCCACGAACCCAACGGGACTAAACTCAGACGCAGATAAAATCTCATTTCACCCCTACTTCTCCTATAAAGACCTCCTAGGATTTGCCATCCTGCTAGTTGCTTTAATCACTCTAGCCCTTTTTTCTCCTAACCTCCTTGGAGACCCCGACAACTTCACACCAGCAAACCCCTTAGTGACCCCGCCCCACATCAAACCTGAATGATACTTCTTATTTGCCTACGCCATCCTTCGATCAATTCCCAACAAACTTGGAGGAGTTCTTGCCCTTCTCTTCTCAATCTTAATTCTTATGCTCGTTCCAGTTTTACATACATCCAAACAACGAGCCTTGACCTTCCGTCCCCTCACCCAATTCTTATTCTGACTCCTCGTTGCAGACGTGGCCATCCTTACCTGAATTGGGGGAATGCCCGTTGAACACCCGTTCATCATTATTGGACAAATCGCATCCTTTCTATACTTCTCCATTTTCCTGATCTTAGTTCCCACCACCGGATGAATAGAAAAC??????????????????
Gymnogeophagus_lipokarenos__Patria_MH189515          	???????????????????????????????????????GTAAACAACGCATTAGTTGATCTTCCCGCACCTACAAATATTTCTGTCTGATGGAACTTTGGTTCCCTACTAGGACTCTGTCTCGCCGCACAAATCCTGACGGGCCTATTTCTTGCCATACATTATACCTCTGACATTGCCACAGCCTTCTCCTCAATTGCTCACATCTGCCGAGATGTAAATTACGGCTGACTAATTCGAAATATACATGCCAACGGCGCATCCTTCTTCTTCATCTGTATTTATCTTCACATTGGACGAGGACTTTACTATGGTTCTTACTTGTTCAAAGAAACATGAAACATTGGAGTAATTCTACTCCTCCTAGTAATAGTAACTGCATTCGTAGGCTACGTACTGCCATGAGGACAAATATCCTTCTGAGGAGCCACCGTCATTACAAACCTCCTCTCCGCCATCCCTTATATTGGTAACTCCCTCGTCCAATGAATTTGAGGCGGCTTCTCAGTAGACAACGCCACCCTAACCCGATTCTTTGCCTTTCACTTCCTTTTCCCCTTTATTATTGCAGCCACAACAGTCATTCATCTTATCTTTCTGCATGAAACCGGATCCACGAACCCAACGGGACTAAACTCAGACGCAGATAAAATCTCATTTCACCCCTACTTCTCCTATAAAGACCTCCTAGGATTTGCCATCCTGCTAGTTGCTTTAATCACTCTAGCCCTTTTTTCTCCTAACCTCCTTGGAGACCCCGACAACTTCACACCAGCAAACCCCTTAGTGACCCCGCCCCACATCAAACCTGAATGATACTTCTTATTTGCCTACGCCATCCTTCGATCAATTCCCAACAAACTTGGAGGAGTTCTTGCCCTTCTCTTCTCAATCTTAATTCTTATGCTCGTTCCAGTTTTACATACATCCAAACAACGAGCCTTGACCTTCCGTCCCCTCACCCAATTCTTATTCTGACTCCTCGTTGCAGACGTGGCCATCCTTACCTGAATTGGGGGAATGCCCGTTGAACACCCGTTCATCATTATTGGACAAATCGCATCCTTTCTATACTTCTCCATTTTCCTGATCTTAGTTCCCACCACCGGATGAATAGAAAAC??????????????????
Gymnogeophagus_lipokarenos__Patria_MH189516          	???????????????????????????????????????GTAAACAACGCATTAGTTGATCTTCCCGCACCTACAAATATTTCTGTCTGATGGAACTTTGGTTCCCTACTAGGACTCTGTCTCGCCGCACAAATCCTGACGGGCCTATTTCTTGCCATACATTATACCTCTGACATTGCCACAGCCTTCTCCTCAATTGCTCACATCTGCCGAGATGTAAATTACGGCTGACTAATTCGAAATATACATGCCAACGGCGCATCCTTCTTCTTCATCTGTATTTATCTTCACATTGGACGAGGACTTTACTATGGTTCTTACTTGTTCAAAGAAACATGAAACATTGGAGTAATTCTACTCCTCCTAGTAATAGTAACTGCATTCGTAGGCTACGTACTGCCATGAGGACAAATATCCTTCTGAGGAGCCACCGTCATTACAAACCTCCTCTCCGCCATCCCTTATATTGGTAACTCCCTCGTCCAATGAATTTGAGGCGGCTTCTCAGTAGACAACGCCACCCTAACCCGATTCTTTGCCTTTCACTTCCTTTTCCCCTTTATTATTGCAGCCACAACAGTCATTCATCTTATCTTTCTGCATGAAACCGGATCCACGAACCCAACGGGACTAAACTCAGACGCAGATAAAATCTCATTTCACCCCTACTTCTCCTATAAAGACCTCCTAGGATTTGCCATCCTGCTAGTTGCTTTAATCACTCTAGCCCTTTTTTCTCCTAACCTCCTTGGAGACCCCGACAACTTCACACCAGCAAACCCCTTAGTGACCCCGCCCCACATCAAACCTGAATGATACTTCTTATTTGCCTACGCCATCCTTCGATCAATTCCCAACAAACTTGGAGGAGTTCTTGCCCTTCTCTTCTCAATCTTAATTCTTATGCTCGTTCCAGTTTTACATACATCCAAACAACGAGCCTTGACCTTCCGTCCCCTCACCCAATTCTTATTCTGACTCCTCGTTGCAGACGTGGCCATCCTTACCTGAATTGGGGGAATGCCCGTTGAACACCCGTTCATCATTATTGGACAAATCGCATCCTTTCTATACTTCTCCATTTTCCTGATCTTAGTTCCCACCACCGGATGAATAGAAAAC??????????????????
Gymnogeophagus_constellatus__Apostoles_MH189530      	???????????????????????????????????????????????????????????????????????TACAAATATTTCTGTCTGATGGAACTTTGGTTCCCTACTAGGACTCTGTCTCGCCGCACAAATCCTCACGGGTCTATTTCTTGCCATACATTATACCTCTGACATTGCCACAGCCTTCTCCTCAATTGCTCACATCTGCCGAGATGTAAATTACGGCTGGCTAATTCGAAATATACATGCCAACGGCGCATCCTTCTTCTTCATCTGTATTTATCTTCACATTGGACGAGGACTTTATTATGGTTCTTACTTGTTCAAAGAAACATGAAACATTGGAGTAATTCTCCTCCTCCTAGTAATAGTAACTGCATTCGTGGGATACGTACTGCCATGAGGACAAATATCCTTCTGAGGGGCCACCGTCATTACAAACCTCCTCTCCGCCATCCCTTACATCRGTAACTCCCTCGTCCAATGAATTTGAGGCGGCTTCTCAGTAGATAACGCCACCCTAACCCGATTCTTTGCCTTTCACTTCCTTTTCCCCTTTATTATTGCAGCCACAACAGTTATTCATCTTATTTTTCTGCATGAAACCGGATCCACAAACCCAACAGGACTAAACTCAGACGCAGATAAAATCTCGTTTCACCCTTACTTCTCCTATAAAGACCTCCTAGGATTCGCCATCCTGCTAGTTGCTTTAATTGCTCTAACCCTTTTTTCTCCTAACCTTCTTGGAGACCCCGACAACTTCACACCAGCAAACCCCTTAGTGACCCCACCCCACATCAAACCTGAATGATACTTCTTATTTGCCTACGCCATCCTTCGATCAATTCCCAACAAACTTGGAGGGGTTCTTGCCCTTCTCTTCTCAATCTTAATTCTTATGCTCGTTCCAATTTTACATACATCCAAACAACGAGCCTTGACCTTCCGTCCCCTCACCCAGTTCTTATTCTGACTCCTCGTTGCAGACGTGGCCATCCTTACCTGAATTGGGGGAATGCCCGTTGAACACCCGTTCATCATTATTGGACAAATCGCATCCTTCCTATACTTCTCCATTTTCCTTATCTTAGTTCCC???????????????????????????????????????
Gymnogeophagus_caaguazuensis_1seq_P16_08_12    		???????????????????????????CTCCTAAAAATTGCAAACAACGCATTAGTTGATCTTCCCGCACCTACAAATATTTCTGTCTGATGGAACTTTGGTTCCCTACTAGGACTCTGTCTCGCCGCACAAATCCTCACGGGCCTATTTCTTGCCATACATTATACCTCTGACATTGCCACAGCCTTCTCCTCAATTGCTCACATCTGCCGAGATGTAAATTACGGCTGACTAATTCGAAATATACATGCCAACGGCGCATCCTTCTTCTTCATCTGTATTTATCTTCACATTGGACGAGGACTTTACTACGGTTCTTACTTGTTCAAAGAAACATGAAACATTGGAGTAATTCTTCTCCTCCTAGTAATAGTAACTGCATTCGTGGGCTACGTACTGCCATGAGGACAAATATCCTTCTGAGGAGCCACCGTCATTACAAACCTCCTCTCCGCCATCCCTTACATCGGTAACTCCCTCGTCCAATGAATTTGAGGCGGCTTCTCAGTAGATAACGCCACCCTAACCCGATTCTTTGCCTTTCACTTCCTTTTCCCCTTTATTATTGCAGCCACAACAGTTATTCATCTTATTTTTCTGCATGAAACCGGATCCACGAACCCAACAGGACTAAACTCAGACGCAGATAAAATCTCATTTCACCCTTACTTCTCCTATAAAGACCTCCTAGGATTCGCCATCCTGCTAATTGCCTTAATTGCTCTAGCCCTTTTTTCTCCTAACCTTCTTGGAGACCCCGACAACTTCACACCAGCAAACCCCTTAGTGACCCCACCCCACATCAAACCTGAATGATACTTCTTATTTGCCTACGCCATCCTTCGATCAATCCCCAACAAACTTGGAGGAGTTCTTGCCCTTCTCTTCTCAATCTTAATTCTTATGCTCGTTCCAATTTTACATACATCCAAACAACGAGCCTTGACCTTCCGTCCCCTCACCCAATTCTTATTCTGACTCCTCGTTGCAGACGTGGTCATCCTTACCTGAATTGGGGGAATGCCCGTTGAACACCCATTCATCATTATTGGACAAATCGCATCCTTCCTATACTTCTTTATTTTCCTTATCTTAGTTCCCACCACCGGATGAATAGAAA????????????????????
Gymnogeophagus_constellatus__Apostoles_MH189527      	???????????????????????????????????????GCAAACAACGCATTAGTTGATCTTCCCGCGCCTACAAATATTTCTGTCTGATGGAACTTTGGTTCCCTACTAGGACTCTGTCTCGCCGCACAAATCCTCACGGGCCTATTTCTTGCCATACATTATACCTCTGACATTGCCACAGCCTTCTCCTCAATTGCTCACATCTGCCGAGATGTAAATTACGGCTGGCTAATTCGAAATATACATGCCAACGGCGCATCCTTCTTCTTCATCTGTATCTATCTTCACATTGGACGAGGACTTTACTACGGTTCTTACTTGTTTAAAGAAACATGAAACATTGGAGTAATTCTTCTCCTCCTAGTAATAGTAACTGCATTCGTGGGCTACGTACTGCCATGAGGACAAATATCCTTCTGAGGGGCCACCGTCATTACAAACCTCCTCTCCGCCATCCCTTACATCGGTAACTCCCTCGTCCAATGAATTTGAGGCGGCTTCTCAGTAGATAACGCCACCCTAACCCGATTTTTTGCCTTTCACTTCCTTTTCCCCTTTATTATTGCAGCCACAACAGTTATTCATCTTATTTTTCTGCATGAAACCGGATCCACGAACCCAACAGGACTAAACTCAGACGCAGATAAAATCTCGTTTCACCCTTACTTCTCCTATAAAGACCTCCTAGGATTCGCCATCCTGCTAATTGCTTTAATTGCTCTAGCCCTTTTTTCTCCTAACCTTCTTGGAGACCCCGACAACTTCACACCAGCAAACCCCTTAGTGACCCCACCCCACATCAAACCTGAATGATACTTCTTATTTGCCTACGCCATCCTTCGATCAATTCCCAACAAACTTGGAGGAGTTCTTGCCCTTCTCTTCTCAATCTTAATTCTTATGCTCGTTCCAATTTTACATACATCCAAACAACGAGCCTTGACCTTCCGTCCCCTCACCCAATTCTTATTCTGACTCCTCGTTGCAGACGTGGCCATCCTTACCTGAATTGGGGGAATGCCCGTTGAACACCCGTTCATCATTATTGGACAAATCGCATCCTTCCTATACTTCTCCATTTTCCTTATCTTAGTTCCCACCACCGGATGAATAGAAAAC??????????????????
Gymnogeophagus_jaryi__Nacanguazu_MH189535	     	???????????????????????????????????????GCAAACAACGCATTAGTTGATCTTCCCGCACCTACAAATATTTCTGTCTGATGGAACTTTGGTTCCCTACTAGGACTCTGTCTCGCCGCACAAATCCTCACGGGCCTATTTCTTGCCATACATTATACCTCTGACATTGCCACAGCCTTCTCCTCAATTGCTCACATCTGCCGAGATGTAAATTACGGCTGACTAATTCGAAATATACATGCCAATGGCGCATCCTTCTTCTTCATCTGTATTTATCTTCACATTGGACGAGGACTTTACTACGGTTCTTACTTGTTCAAAGAAACATGAAACATTGGAGTAATTCTTCTCCTCCTAGTAATAGTAACTGCATTCGTGGGCTACGTACTGCCATGAGGACAAATATCCTTCTGAGGAGCCACCGTCATTACAAACCTCCTCTCCGCCATCCCTTACATCGGTAACTCCCTCGTCCAATGAATTTGAGGCGGCTTCTCAGTAGATAACGCCACCCTAACCCGATTCTTTGCCTTTCACTTCCTTTTCCCCTTTATTATTGCAGCCACAACAGTTATTCATCTTATTTTTCTGCATGAAACCGGATCCACGAACCCAACAGGACTAAACTCAGACGCAGATAAAATCTCATTTCACCCTTACTTCTCCTATAAAGACCTCCTAGGATTCGCCATCCTGCTAATTGCTTTAATTGCTCTAGCCCTTTTTTCTCCTAACCTTCTTGGAGACCCCGACAACTTCACACCAGCAAACCCCTTAGTGACCCCACCCCACATCAAACCTGAATGATACTTCTTATTTGCCTACGCCATCCTTCGATCAATCCCCAACAAACTTGGAGGAGTTCTTGCCCTTCTCTTCTCAATCTTAATTCTTATGCTCGTTCCAATTTTACATACATCTAAACAACGAGCCTTGACCTTCCGTCCCCTCACCCAATTCTTATTCTGACTCCTCGTTGCAGACGTGGCCATCCTTACCTGAATTGGGGGAATGCCCGTTGAACACCCATTCATCATTATTGGACAAATCGCATCCTTCCTATATTTCTCCATTTTCCTTATCTTAGTTCCCACCACCGGATGAATAGAAAAC??????????????????
Gymnogeophagus_jaryi__Tucangua_MH189519		     	???????????????????????????????????????GCAAACAACGCATTAGTTGATCTTCCCGCACCTACAAATATTTCTGTCTGATGGAACTTTGGTTCCCTACTAGGACTCTGTCTCGCCGCACAAATCCTCACGGGCCTATTTCTTGCCATACATTATACCTCTGACATTGCCACAGCCTTCTCCTCAATTGCTCACATCTGCCGAGATGTAAATTACGGCTGACTAATTCGAAATATACATGCCAATGGCGCATCCTTCTTCTTCATCTGTATTTATCTTCACATTGGACGAGGACTTTACTACGGTTCTTACTTGTTCAAAGAAACATGAAACATTGGAGTAATTCTTCTCCTCCTAGTAATAGTAACTGCATTCGTGGGCTACGTACTGCCATGAGGACAAATATCCTTCTGAGGAGCCACCGTCATTACAAACCTCCTCTCCGCCATCCCTTACATCGGTAACTCCCTCGTCCAATGAATTTGAGGCGGCTTCTCAGTAGATAACGCCACCCTAACCCGATTCTTTGCCTTCCACTTCCTTTTCCCCTTTATTATTGCAGCCACAACAGTTATTCATCTTATTTTTCTGCATGAAACCGGATCCACGAACCCAACAGGACTAAACTCAGACGCAGATAAAATCTCATTTCACCCTTACTTCTCCTATAAAGACCTCCTAGGATTCGCCATCCTGCTAATTGCTTTAATTGCTCTAGCCCTTTTTTCTCCTAACCTTCTTGGAGACCCCGACAACTTCACACCAGCAAACCCCTTAGTAACCCCACCCCACATCAAACCTGAATGATACTTCTTATTTGCCTACGCCATCCTTCGATCAATCCCCAACAAACTTGGAGGAGTTCTTGCCCTTCTCTTCTCAATCTTAATTCTTATGCTCGTTCCAATTTTACATACATCCAAACAACGAGCCTTGACCTTCCGTCCCCTCACCCAATTCTTATTCTGACTCCTCGTTGCAGACGTGGTCATCCTTACCTGAATTGGGGGAATGCCCGTTGAACACCCATTCATCATTATTGGACAAATCGCATCCTTCCTATATTTCTCCATTTTCCTTATCTTAGTTCCCACCACCGGATGAATAGAAAAC??????????????????
Gymnogeophagus_jaryi__Cunapiru_MH189517		     	???????????????????????????????????????GCAAACAACGCATTAGTTGATCTTCCCGCACCTACAAATATTTCTGTCTGATGGAACTTTGGTTCCCTACTAGGACTCTGTCTCGCCGCACAAATCCTCACGGGCCTATTTCTTGCCATACATTATACCTCTGACATTGCCACAGCCTTCTCCTCAATTGCTCACATCTGCCGAGATGTAAATTACGGCTGACTAATTCGAAATATACATGCCAATGGCGCATCCTTCTTCTTCATCTGTATTTATCTTCACATTGGACGAGGACTTTACTACGGTTCTTACTTGTTCAAAGAAACATGAAACATTGGAGTAATTCTTCTCCTCCTAGTAATAGTAACTGCATTCGTGGGCTACGTACTGCCATGAGGACAAATATCCTTCTGAGGAGCCACCGTCATTACAAACCTCCTCTCCGCCATCCCTTACATCGGTAACTCCCTCGTCCAATGAATTTGAGGCGGCTTCTCAGTAGATAACGCCACCCTAACCCGATTCTTTGCCTTTCACTTCCTTTTCCCCTTTATTATTGCAGCCACAACAGTTATTCATCTTATTTTTCTGCATGAAACCGGATCCACGAACCCAACAGGACTAAACTCAGACGCAGATAAAATCTCATTTCACCCTTACTTCTCCTATAAAGACCTCCTAGGATTCGCCATCCTGCTAATTGCTTTAATTGCTCTAGCCTTTTTTTCTCCTAACCTTCTTGGAGACCCCGACAACTTCACACCAGCAAACCCCTTAGTAACCCCACCCCACATCAAACCTGAATGATACTTCTTATTTGCCTACGCCATCCTTCGATCAATCCCCAACAAACTTGGAGGAGTTCTTGCCCTTCTCTTCTCAATCTTAATTCTTATGCTCGTTCCAATTTTACATACATCCAAACAACGAGCCTTGACCTTCCGTCCCCTCACCCAATTCTTATTCTGACTCCTCGTTGCAGACGTGGTCATCCTTACCTGAATTGGGGGAATGCCCGTTGAACACCCATTCATCATTATTGGACAAATCGCATCCTTCCTATATTTCTCCATTTTCCTTATCTTAGTTCCCACCACCGGATGAATAGAAAAC??????????????????
Gymnogeophagus_jaryi__Tucangua_MH189520		     	???????????????????????????????????????GCAAACAACGCATTAGTTGATCTTCCCGCACCTACAAATATTTCTGTCTGATGGAACTTTGGTTCCCTACTAGGACTCTGTCTCGCCGCACAAATCCTCACGGGCCTATTTCTTGCCATACATTATACCTCTGACATTGCCACAGCCTTCTCCTCAATTGCTCACATCTGCCGAGATGTAAATTACGGCTGACTAATTCGAAATATACATGCCAATGGCGCATCCTTCTTCTTCATCTGTATTTATCTTCACATTGGACGAGGACTTTACTACGGTTCTTACTTGTTCAAAGAAACATGAAACATTGGAGTAATTCTTCTCCTCCTAGTAATAGTAACTGCATTCGTGGGCTACGTACTGCCATGAGGACAAATATCCTTCTGAGGAGCCACCGTCATTACAAACCTCCTCTCCGCCATCCCTTACATCGGTAACTCCCTCGTCCAATGAATTTGAGGCGGCTTCTCAGTAGATAACGCCACCCTAACCCGATTCTTTGCCTTTCACTTCCTTTTCCCCTTTATTATTGCAGCCACAACAGTTATTCATCTTATTTTTCTGCATGAAACCGGATCCACGAACCCAACAGGACTAAACTCAGACGCAGATAAAATCTCATTTCACCCTTACTTCTCCTATAAAGACCTCCTAGGATTCGCCATCCTGCTAATTGCTTTAATTGCTCTAGCCTTTTTTTCTCCTAACCTTCTTGGAGACCCCGACAACTTCACACCAGCAAACCCCTTAGTAACCCCACCCCACATCAAACCTGAATGATACTTCTTATTTGCCTACGCCATCCTTCGATCAATCCCCAACAAACTTGGAGGAGTTCTTGCCCTTCTCTTCTCAATCTTAATTCTTATGCTCGTTCCAATTTTACATACATCCAAACAACGAGCCTTGACCTTCCGTCCCCTCACCCAATTCTTATTCTGACTCCTCGTTGCAGACGTGGTCATCCTTACCTGAATTGGGGGAATGCCCGTTGAACACCCATTCATCATTATTGGACAAATCGCATCCTTCCTATATTTCTCCATTTTCCTTATCTTAGTTCCCACCACCGGATGAATAGAAAAC??????????????????
Gymnogeophagus_jaryi__Cunapiru_MH189518		     	???????????????????????????????????????GCAAACAACGCATTAGTTGATCTTCCCGCACCTACAAATATTTCTGTCTGATGGAACTTTGGTTCCCTACTAGGACTCTGTCTCGCCGCACAAATCCTCACGGGCCTATTTCTTGCCATACATTATACCTCTGACATTGCCACAGCCTTCTCCTCAATTGCTCACATCTGCCGAGATGTAAATTACGGCTGACTAATTCGAAATATACATGCCAATGGCGCATCCTTCTTCTTCATCTGTATTTATCTTCACATTGGACGAGGACTTTACTACGGTTCTTACTTGTTCAAAGAAACATGAAACATTGGAGTAATTCTTCTCCTCCTAGTAATAGTAACTGCATTCGTGGGCTACGTACTGCCATGAGGACAAATATCCTTCTGAGGAGCCACCGTCATTACAAACCTCCTCTCCACCATCCCTTACATCGGTAACTCCCTCGTCCAATGAATTTGAGGCGGCTTCTCAGTAGATAACGCCACCCTAACCCGATTCTTTGCCTTTCACTTCCTTTTCCCCTTTATTATTGCAGCCACAACAGTTATTCATCTTATTTTTCTGCATGAAACCGGATCCACGAACCCAACAGGACTAAACTCAGACGCAGATAAAATCTCATTTCACCCTTACTTCTCCTATAAAGACCTCCTAGGATTCGCCATCCTGCTAATTGCTTTAATTGCTCTAGCCTTTTTTTCTCCTAACCTTCTTGGAGACCCCGACAACTTCACACCAGCAAACCCCTTAGTAACCCCACCCCACATCAAACCTGAATGATACTTCTTATTTGCCTACGCCATCCTTCGATCAATCCCCAACAAACTTGGAGGAGTTCTTGCCCTTCTCTTCTCAATCTTAATTCTTATGCTCGTTCCAATTTTACATACATCCAAACAACGAGCCTTGACCTTCCGTCCCCTCACCCAATTCTTATTCTGACTCCTCGTTGCAGACGTGGTCATCCTTACCTGAATTGGGGGAATGCCCGTTGAACACCCATTCATCATTATTGGACAAATCGCATCCTTCCTATATTTCTCCATTTTCCTTATCTTAGTTCCCACCACCGGATGAATAGAAAAC??????????????????
Gymnogeophagus_cf._constellatus_Garupa_MH189534      	???????????????????????????????????????GCAAACAACGCATTAGTTGATCTTCCCGCACCTACAAATATTTCTGTCTGATGGAACTTTGGTTCCCTACTAGGACTCTGTCTCGCCGCACAAATCCTCACGGGCCTATTTCTTGCCATACATTATACCTCTGACATTGCCACAACCTTCTCCTCAATTGCTCACATCTGCCGAGATGTAAATTACGGCTGACTAATTCGAAATATACATGCCAACGGCGCATCCTTCTTCTTCATCTGTATTTATCTTCACATTGGACGAGGACTTTACTACGGTTCTTACTTGTTCAAAGAAACATGAAACATTGGAGTAATTCTTCTCCTCCTAGTAATAGTAACTGCATTCGTGGGCTACGTACTGCCATGAGGACAAATATCCTTCTGAGGGGCCACCGTCATTACAAACCTCCTCTCCGCCATCCCTTACATCGGTAACTCCCTCGTCCAATGAATTTGAGGCGGCTTCTCAGTAGATAACGCCACCCTAACCCGATTCTTTGCCTTTCACTTCCTTTTCCCCTTTATTATTGCAGCCACAACAGTTATTCATCTTATTTTTCTGCATGAAACCGGATCCACGAACCCAACAGGACTAAACTCAGACGCAGATAAAATCTCATTTCACCCTTACTTCTCCTATAAAGACCTCCTAGGATTCGCCATCCTGCTAATTGCTTTAATTGCTCTAGCCCTTTTTTCTCCTAACCTTCTTGGAGACCCCGACAACTTCACACCAGCAAACCCCTTAGTGACCCCACCCCACATCAAACCTGAATGATACTTCTTATTTGCCTACGCCATCCTTCGATCAATCCCCAACAAACTTGGAGGAGTTCTTGCCCTTCTCTTCTCAATCTTAATTCTTATGCTCGTTCCAATTTTACATACATCCAAACAACGAGCCTTGACCTTCCGTCCCCTCACCCAATTCTTATTCTGACTCCTCGTTGCAGACGTGGCCATCCTTACCTGAATTGGGGGAATGCCCGTTGAACACCCGTTCATCATTATTGGACAAATCGCATCCTTCCTATACTTCTCCATTTTCCTTATCTTAGTTCCCACCACCGGATGAATAGAAAAC??????????????????
Gymnogeophagus_australis_2    				????????????????????????????????????????????????????????????????????????????????????GTCTGATGGAACTTTGGTTCCCTACTAGGACTCTGTCTCGCCACACAAATCCTCACGGGCCTATTTCTTGCCATACATTATACCTCTGACATTGCCACAGCCTTCTCCTCAATTGCTCACATCTGCCGAGATGTAAATTACGGCTGACTAATTCGAAACATACATGCCAACGGCGCATCCTTCTTCTTCATCTGTATTTATCTTCACATTGGACGAGGACTTTACTACGGTTCTTACTTGTTCAAAGAAACATGAAACATTGGAGTAATTCTTCTCCTCCTAGTAATAGTAACTGCATTCGTGGGCTACGTACTGCCATGAGGACAAATATCCTTCTGAGGGGCCACCGTCATTACAAACCTCCTCTCCGCCATCCCTTACATCGGTAACTCCCTCGTCCAATGAATTTGAGGCGGCTTCTCAGTAGATAACGCCACCCTAACCCGATTCTTTGCCTTTCACTTCCTTTTCCCCTTTATTATTGCAGCCACAACAGTTATTCATCTTATTTTTCTGCATGAAACCGGATCCACGAACCCAACAGGACTAAACTCAGACGCAGATAAAATCTCATTTCACCCTTACTTCTCCTATAAAGACCTCCTAGGATTCGCCATCCTGCTAATTGCTTTAATTGCTCTAGCCCTTTTTTCTCCTAACCTTCTTGGAGACCCCGACAACTTTACACCAGCGAACCCCTTAGTGACCCCACCCCACATCAAACCTGAATGATACTTCTTATTTGCCTACGCCATCCTTCGATCAATCCCCAACAAACTTGGAGGAGTTCTTGCCCTTCTCTTCTCAATCTTAATTCTTATGCTCATTCCAATTTTACATACATCCAAACAACGAGCCTTGACCTTCCGTCCCCTCACCCAATTCTTATTCTGACTCCTCGTTGCAGACGTGGCCATCCTTACCTGAATTGGGGGAATGCCCGTTGAACACCCGTTCATCATTATTGGACAAATCGCATCCTTCCTATACTT????????????????????????????????????????????????????????????????
Gymnogeophagus_australis_3    				??????????????????????????????????????????????????????????????????????????AAATATTTCTGTCTGATGGAACTTTGGTTCCCTACTAGGACTCTGTCTCGCCACACAAATCCTCACGGGCCTATTTCTTGCCATACATTATACCTCTGACATTGCCACAGCCTTCTCCTCAATTGCTCACATCTGCCGAGATGTAAATTACGGCTGACTAATTCGAAACATACATGCCAACGGCGCATCCTTCTTCTTCATCTGTATTTATCTTCACATTGGACGAGGACTTTACTACGGTTCTTACTTGTTCAAAGAAACATGAAACATTGGAGTAATTCTTCTCCTCCTAGTAATAGTAACTGCATTCGTGGGCTACGTACTGCCATGAGGACAAATATCCTTCTGAGGGGCCACCGTCATTACAAACCTCCTCTCCGCCATCCCTTACATCGGTAACTCCCTCGTCCAATGAATTTGAGGCGGCTTCTCAGTAGATAACGCCACCCTAACCCGATTCTTTGCCTTTCACTTCCTTTTCCCCTTTATTATTGCAGCCACAACAGTTATTCATCTTATTTTTCTGCATGAAACCGGATCCACGAACCCAACAGGACTAAACTCAGACGCAGATAAAATCTCATTTCACCCTTACTTCTCCTATAAAGACCTCCTAGGATTCGCCATCCTGCTAATTGCTTTAATTGCTCTAGCCCTTTTTTCTCCTAACCTTCTTGGAGACCCCGACAACTTTACACCAGCGAACCCCTTAGTGACCCCACCCCACATCAAACCTGAATGATACTTCTTATTTGCCTACGCCATCCTTCGATCAATCCCCAACAAACTTGGAGGAGTTCTTGCCCTTCTCTTCTCAATCTTAATTCTTATGCTCGTTCCAATTTTACATACATCCAAACAACGAGCCTTGACCTTCCGTCCCCTCACCCAATTCTTATTCTGACTCCTCGTTGCAGACGTGGCCATCCTTACCTGAATTGGGGGAATGCCCGTTGAACACCCGTTCATCATTATTGGACAAATCGCATCCTTCCTATACTTCTCCATTTTC??????????????????????????????????????????????????????
Gymnogeophagus_labiatus_DQ448270			????????????????????????????????????????????????????????????????????????????????????????????????????????????????????????????????????????????????????????????ATACATTATACCTCCGAGAT?GCCACAGACTTCTCCTCAATAGCTCACATCTGCCGAGACGTAAATTACGGCTGGCTAATTCGAAATATACATGCCAACGGCGCATCCTTCTTCTTCATCTGTATTTATCTTCACATTGGACGAGGACTTTACTACGGCTCTTATTTGTTCAAAGAGACATGAAACATTGGAGTAATACTACTCCTCCTTGTTATAATAACCGCATTCGTAGGTTACGTACTACCATGGGGACAAATATCCTTCTGAGGGGCAACCGTCATCACAAACCTCCTTTCCGCCATCCCCTACATCGGTAACTCCCTTGTCCAGTGAATTTGAGGCGGTTTCTCAGTAGACAACGCCACCCTAACCCGATTCTTTGCCTTCCACTTCCTCCTTCCTTTTATTATTGCAGCCATAACAGTTATTCATCTTGTCTTTCTTCATGAAACTGGATCCACAAACCCAACAGGATTTAACTCAGACACAGATAAAGTCTCGTTTCACCCCTACTTCTCCTATAAAGACCTCCTAGGGTTCGCCATCCTGCTAATTG????????????????????????????????????????????????????????????????????????????????????????????????????????????????????????????????????????????????????????????????????????????????????????????????????????????????????????????????????????????????????????????????????????????????????????????????????????????????????????????????????????????????????????????????????????????????????????????????????????????????????????????????????????????
Gymnogeophagus_meridionalis_DQ448272			?????????????????????????????????????????????????????????????????????????????????????????????????????????????????????????????????????????????GGCCTATTTCTTGCCATACATTATACCTCTGATATTGCCACAGCCTTCTCCTCAGTTGCTCACATCTGCCGATATGTAAATTACGGGTGGCTAATCCGGAATATACATGCCAACGGCGCGTCCTTCTTCTTCATCTGTATCTACCTCCACATTGGACGAGGACTTTACTACGGCTCCTACTTATATAAAGAGACATGAAACATTGGGGTGATTCTCCTCCTTCTAGTAATAATAACTGCATTTGTAGGCTACGTATTACCATGAGGACAAATATCCTTCTGAGGGGCCACCGTCATTACAAATCTCCTCTCCGCCATCCCCTACATCGGTAACTCCCTCGTCCAATGAATCTGAGGCGGCTTCTCAGTAGACAACGCTACCCTGACCCGATTCTTTGCCTTCCACTTCCTCTTTCCCTTCATTATTGCAGCCATAACACTGATTCATCTTATTTTCCTTCATGAAACCGGATCCACAAACCCAACAGGGCTAAACTCAGACGCAGACAAAATTTCCTTTCACCCCTACTTCTCCTATAAAGACCTCCTAGGCTTCGCCATTCTACTAATTG????????????????????????????????????????????????????????????????????????????????????????????????????????????????????????????????????????????????????????????????????????????????????????????????????????????????????????????????????????????????????????????????????????????????????????????????????????????????????????????????????????????????????????????????????????????????????????????????????????????????????????????????????????????
Gymnogeophagus_meridionalis_DQ448271			?????????????????????????????????????????????????????????????????????????????????????????????????????????????????????????????????????????????GGCCTTTTCCTTGCCATACACTATACCTCTGATATTGCCACAGCCTTCTCCTCAGTGGCCCACATTTGCCGAGATGTAAATTACGGCTGGCTTATCCGGAACATACACGCCAACGGCGCGTCCTTCTTCTTCATCTGTATCTACCTCCACATTGGACGAGGACTTTACTACGGCTCCTACTTATATAAAGAGACATGAAACATTGGGGTGATTCTCCTCCTTCTAGTAATAATAACTGCATTTGTAGGCTACGTATTACCATGAGGACAAATATCCTTCTGAGGGGCCACCGTCATTACAAATCTCCTCTCCGCCATCCCCTACATCGGTAACTCCCTCGTCCAATGAATCTGAGGCGGCTTCTCAGTAGACAACGCTACCCTGACCCGATTCTTTGCCTTCCACTTCCTCTTTCCCTTCATTATTGCAGCCATAACACTGATTCATCTTATTTTCCTTCATGAAACAGGATCCACAAACCCAACAGGGCTAAACTCAGACGCAGACAAGATTTCCTTTCACCCCTACTTCTCCTATAAAGACCTCCTAGGATTCGCCATTCTACTAATTG????????????????????????????????????????????????????????????????????????????????????????????????????????????????????????????????????????????????????????????????????????????????????????????????????????????????????????????????????????????????????????????????????????????????????????????????????????????????????????????????????????????????????????????????????????????????????????????????????????????????????????????????????????????
Gymnogeophagus_mekinos_DQ448252				????????????????????????????????????????????????????????????????????????????????????????????????????????????????????????????????????????????????????????????ATACATTATACCTCTGACATTGACACAGCCTTCTCCTCAATTGCTCACATCTGCCGAGATGTAAATAACGGCTGGCTAATTCGAAATATACATGCCAACGGCGCATCCTTCTTCTTCATCTGTATTTATCTTCACATTGGACGAGGACTTTACTACGGTTCTTACTTGTTCAAAGAGACATGAAACATTGGAGTAATTCTCCTCCTCCTAGTAATAATAACTGCATTTGTGGGCTACGTACTGCCATGAGGACAAATATCCTTCTGAGGAGCCACCGTCATTACAAATCTCCTCTCCGCCATCCCTTACATCGGTAACTCCCTCGTCCAATGAATTTGAGGCGGCTTCTCAGTAGACAACGCCACCCTAACCCGATTCTTTGCTTTTCACTTCCTTTTCCCCTTTATTGTTGCAGCCATAACAGTTAATCATCTTATCTTTCTTCATGAAACCGGATCCACGAACCCAACAGGAATTAACTCCAAACCCGATAAAATCTCGTTTCACCCCTACTTCTCCTATAAAGACCTCCTAGGCTTCGCCATCCTGCTAATTG????????????????????????????????????????????????????????????????????????????????????????????????????????????????????????????????????????????????????????????????????????????????????????????????????????????????????????????????????????????????????????????????????????????????????????????????????????????????????????????????????????????????????????????????????????????????????????????????????????????????????????????????????????????
Gymnogeophagu_mekinos_DQ448259				??????????????????????????????????????????????????????????????????????????????????????????????????????????????????????????????????????????????????????????????ACATTATACCTCTGACATTGACACAGCCTTCTCCTCAATTGCTCACATCTGCCGAGATGTAAATTACGGCTGGCTAATTCGAAATATACATGCCAACGGCGCATCCTTCTTCTTCATCTGTATTTATCTTCACATTGGACGAGGACTTTACTACGGGTCTTACTTGTTCAAAGAGACATGAAACATTGGAGTAATTCTCCTCCTCCTAGTAATAATAACTGCATTTGTGGGCTACGTACTGCCATGAGGACAAATATCCTTCTGAGGAGCCACCGTCATTACAAATCTCCTCTCCGCCATCCCTTACATCGGTAACTCCCTCGTCCAATGAATTTGAGGCGGCTTCTCAGTAGACAACGCCACCCTAACCCGATTCTTTGCTTTTCACTTCCTTTTCCCCTTTATTGTTGCAGCCATAACAGTTATCCATCTTATCTTTCTTCATGAAACCGGATCCACGAAACCCACAGGGATTAACTCCAACGCCGATAAAATCTCGTTTCACCCCTACTTCTCCTATAAAGAACTCCTAGGGTTCGCCACCCTGCTAATTG????????????????????????????????????????????????????????????????????????????????????????????????????????????????????????????????????????????????????????????????????????????????????????????????????????????????????????????????????????????????????????????????????????????????????????????????????????????????????????????????????????????????????????????????????????????????????????????????????????????????????????????????????????????
Gymnogeophagus_gymnogenys_DQ448254			?????????????????????????????????????????????????????????????????????????????????????????????????????????????????????????????????????????????GGCCTATTCCTTGCCATACATTACACCTCTGACATTGCCACAGCCTTCTCCTCAGTTGCTCACATCTGCCGAGATGTAAATTACGGCTGGCTAATTCGAAACATACATGCCAACGGCGCATCCTTCTTCTTCATCTGTATCTATCTTCACATTGGGCGAGGACTTTATTACGGTTCTTACTTGTTCAAAGAGACATGAAACATTGGAGTAATTCTTCTCCTCCTAGTAATAATAACTGCATTTGTGGGCTACGTACTGCCATGAGGACAAATGTCCTTCTGAGGGGCCACCGTCATTACAAATCTCCTCTCCGCCATCCCTTACATCGGTAACTCCCTCGTCCAATGAATTTGAGGCGGCTTCTCAGTAGACAACGCCACCCTAACCCGATTCTTTGCCTTTCACTTCCTTTTCCCCTTTATTATTGCAGCCATAACAGTTATTCATCTTATCTTTCTCCATGAAACCGGATCCACGAACCCAACAGGATTAAACTCAGACGCAGATAAAATCTCGTTTCACCCCTACTTCTCCTATAAAGACCTCCTAGGCTTCGCCATCCTGCT?????????????????????????????????????????????????????????????????????????????????????????????????????????????????????????????????????????????????????????????????????????????????????????????????????????????????????????????????????????????????????????????????????????????????????????????????????????????????????????????????????????????????????????????????????????????????????????????????????????????????????????????????????????????????
Gymnogeophagus_mekinos_DQ448268				?????????????????????????????????????????????????????????????????????????????????????????????????????????????????????????????????????????????GGCCTATTCCTTGCCATACATTATACCTCTGACATTGCCACAGGCTTCTCTTCAATTGCTCACATCTGCCGAGATGTAAATAACGGCTGGGTAATTCGAAATATACATGCCAACGGCGCATCCTTCTTCTTCATCTGTATTTATCTTCACATTGGACGAGGACTTTATTACGGTTCTTACTTGTTCAAAGAGACATGAAACATTGGAGTAATTCTCCTCCTCCTAGTAATAATAACTGCATTTGTGGGCTACGTACTACCATGAGGACAAATATCCTTCTGAGGAGCCACCGTCATTACAAATCTCCTCTCCGCCATCCCTTACATCGGTAACTCCCTCGTCCAATGAATTTGAGGCGGCTTCTCAGTAGACAACGCCACCCTAACCCGATTCTTTGCCTTTCACTTCCTCTTCCCCTTTATTGTTGCAGCCATAACAGTAATTCATCTTATCTTTCTTCATGAAACCGGGTCCACGAACCCAACAGGATTAAACTCAGACGCAGATAAAATCTCGTTTCACCCCTACTTCTCTTATAAAGAACTCCTAGGGTTCGCCATCCTG???????????????????????????????????????????????????????????????????????????????????????????????????????????????????????????????????????????????????????????????????????????????????????????????????????????????????????????????????????????????????????????????????????????????????????????????????????????????????????????????????????????????????????????????????????????????????????????????????????????????????????????????????????????????????
Gymnogeophagus_tiraparae_DQ448253  			?????????????????????????????????????????????????????????????????????????????????????????????????????????????????????????????????????????????GGCCTATTTCTTGCCATGCACTATACCTCTGACATTGCCACAGCCTTCTCCTCAATTGCTCACATCTGCCGAGACGTAAATTACGGCTGGCTAATTCGAAATATACATGCTAATGGTGCATCCTTCTTCTTCATCTGTATTTATCTTCACATTGGACGAGGACTTTATTACGGTTCTTACTTGTTCAAAGAGACATGAAACATTGGAGTAATTCTTCTCCTCCTAGTAATAATAACTGCATTTGTGGGCTACGTACTGCCATGAGGACAAATATCCTTCTGAGGAGCCACCGTCATTACAAACCTCCTCTCCGCCATCCCTTACATCGGTAACTCCCTCGTCCAATGAATTTGGGGCGGCTTCTCAGTAGACAACGCCACCCTGACCCGATTCTTTGGCTTTCACTTCCTCTTCCCCTTTATTATTGCAGCCATAAAAGTTATTCATCTTATTCTTTCTCATGAAACCGGGTCCACGAACCCAACAGGATTAAACTCAGATGCAGATAAAATCTCGTTTCACCCCTACTTCTCTTATAAAGACCTCCTAGGGTTCGCCATCCTGCT?????????????????????????????????????????????????????????????????????????????????????????????????????????????????????????????????????????????????????????????????????????????????????????????????????????????????????????????????????????????????????????????????????????????????????????????????????????????????????????????????????????????????????????????????????????????????????????????????????????????????????????????????????????????????
Gymnogeophagus_tiraparae_DQ448262			?????????????????????????????????????????????????????????????????????????????????????????????????????????????????????????????????????????????GGCCTATTTCTTGCCATGCACTATACCTCTGACATTGCCACAGCCTTCTCCTCAATTGCTCACATCTGCCGAGACGTAAATTACGGCTGGCTAATTCGAAATATACATGCTAATGGTGCATCCTTCTTCTTCATCTGTATTTATCTTCACATTGGACGAGGACTTTATTACGGTTCTTACTTGTTCAAAGAGACATGAAACATTGGAGTAATTCTTCTCCTCCTAGTAATAATAACTGCATTTGTGGGCTACGTACTGCCATGAGGACAAATATCCTTCTGAGGAGCCACCGTCATTACAAACCTCCTCTCCGCCATCCCTTACATCGGTAACTCCCTCGTCCAATGAATTTGGGGCGGCTTCTCAGTAGACAACGCCACCCTGACCCGATTCTTTGCCTTTCACTTCCTCTTCCCCTTTATTATTGCAGCCATAACAGTTATTCATCTTATCTTTCTTCATGAAACCGGGTCCACGAACCCAACAGGATTAAACTCAGATGCAGATAAAATCTCGTTTCACCCCTACTTCTCTTATAAAGAACTCCTAGGGTTCGCCATCCTGCTAATTG????????????????????????????????????????????????????????????????????????????????????????????????????????????????????????????????????????????????????????????????????????????????????????????????????????????????????????????????????????????????????????????????????????????????????????????????????????????????????????????????????????????????????????????????????????????????????????????????????????????????????????????????????????????
Gymnogeophagus_tiraparae_DQ448263			?????????????????????????????????????????????????????????????????????????????????????????????????????????????????????????????????????????????GGCCTATTGCTTGCCATGCACTATACCTCTGACATTGCCACAGCCTTCTCCTCAATTGCTCACATCTGCCGAGACGTAAATTACGGCTGGCTAATTCGAAATATACATGCTAATGGTGCATCCTTCTTCTTCATCTGTATTTATCTTCACATTGGACGAGGACTTTATTACGGTTCTTACTTGTTCAAAGAGACATGAAACATTGGAGTAATTCTTCTCCTCCTAGTAATAATAACTGCATTTGTGGGCTACGTACTGCCATGAGGACAAATATCCTTCTGAGGAGCCACCGTCATTACAAACCTCCTCTCCGCCATCCCTTACATCGGTAACTCCCTCGTCCAATGAATTTGGGGCGGCTTCTCAGTAGACAACGCCACCCTGACCCGATTCTTTGCCTTTCACTTCCTCTTCCCCTTTATTATTGCAGCCATAACAGTTATTCATCTTATCTTTCTTCATGAAACCGGGTCCACGAACCCAACAGGATTAAACTCAGATGCAGATAAAATCTCGTTTCACCCCTACTTCTCTTATAAAGACCTCCTAGGGTTCGCCATCCTGCTAATTG????????????????????????????????????????????????????????????????????????????????????????????????????????????????????????????????????????????????????????????????????????????????????????????????????????????????????????????????????????????????????????????????????????????????????????????????????????????????????????????????????????????????????????????????????????????????????????????????????????????????????????????????????????????
Gymnogeophagus_pseudolabiatus_DQ448260			?????????????????????????????????????????????????????????????????????????????????????????????????????????????????????????????????????????????GGCCTATTTCTTGCCATACACTATACCTCTGACATTGCCACAGCCTTCTCTTCAGTTGCTCACATCTGCCGAGATGTAAATTACGGCTGGCTAATTCGAAATATACATGCCAACGGCGCATCCTTCTTCTTTATCTGTATTTATCTTCACATTGGACGAGGACTTTACTACGGTTCTTACTTGTTCAAAGAGACATGAAACATTGGAGTAATTCTTCTCCTCCTAGTAATAATAACTGCATTTGTGGGCTACGTACTGCCATGAGGACAAATATCCTTCTGAGGAGCCACCGTCATTACAAATCTTCTTTCCGCCATCCCTTACATCGGTAACTCCCTCGTCCAATGAATTTGAGGCGGCTTCTCAGTAGACAACGCCACCCTGACCCGATTCTTTGCCTTTCACTTCCTTTTCCCCTTTATTATTGCAGCCATAACAGTTATTCATCTTATCTTTCTTCATGAAACCGGATCCACGAACCCAACAGGATTAAACTCAGACGCAGATAAAATCTCGTTTCACCCCTACTTCTCTTATAAAGACCTCCTAGGGTTCGCCATCCTGCTAATTG????????????????????????????????????????????????????????????????????????????????????????????????????????????????????????????????????????????????????????????????????????????????????????????????????????????????????????????????????????????????????????????????????????????????????????????????????????????????????????????????????????????????????????????????????????????????????????????????????????????????????????????????????????????
Gymnogeophagus_pseudolabiatus_DQ448261			?????????????????????????????????????????????????????????????????????????????????????????????????????????????????????????????????????????????GGCCTATTTCTTGCCATACACTATACCTCTGACATTGCCACAGCCTTCTCTTCAGTTGCTCACATCTGCCGAGATGTAAATTACGGCTGGCTAATTCGAAATATACATGCCAACGGCGCATCCTTCTTCTTTATCTGTATTTATCTTCACATTGGACGAGGACTTTACTACGGTTCTTACTTGTTCAAAGAGACATGAAACATTGGAGTAATTCTTCTCCTCCTAGTAATAATAACTGCATTTGTGGGCTACGTACTGCCATGAGGACAAATATCCTTCTGAGGAGCCACCGTCATTACAAATCTCCTTTCCGCCATCCCTTACATCGGTAACTCCCTCGTCCAATGAATTTGAGGCGGCTTCTCAGTAGACAACGCCACCCTGACCCGATTCTTTGCCTTTCACTTCCTTTTCCCCTTTATTATTGCAGCCATAACAGTTATTCATCTTATCTTTCTTCATGAAACCGGATCCACGAACCCAACAGGATTAAACTCAGACGCAGATAAAATCTCGTTTCACCCCTACTTCTCTTATAAAGAACTCCTAGGGTTCGCCATCCTGCTAATTG????????????????????????????????????????????????????????????????????????????????????????????????????????????????????????????????????????????????????????????????????????????????????????????????????????????????????????????????????????????????????????????????????????????????????????????????????????????????????????????????????????????????????????????????????????????????????????????????????????????????????????????????????????????
Gymnogeophagus_mekinos_DQ448264				?????????????????????????????????????????????????????????????????????????????????????????????????????????????????????????????????????????????GGCCTATTGCTTGCCATACATTATACCTCTGACATTGGCACAGCCTTCTCCTCAATTGCTCACATCTGCCGAGATGTAAATTACGGCTGGCTAATTCGAAATATACATGCCAACGGCGCATCCTTCTTCTTCATCTGTATCTATCTCCACATTGGACGAGGACTTTACTACGGTTCTTACTTGTTCAAAGAGACATGAAACATTGGAGTAATTCTCCTCCTCCTAGTAATAATAACTGCATTTGTGGGCTACGTACTGCCATGAGGACAAATATCCTTCTGAGGAGCCACCGTCATTACAAATCTCCTCTCCGCCATCCCTTACATCGGTAACTCCCTCGTCCAATGAATTTGAGGCGGCTTCTCAGTAGACAACGCCACCCTAACCCGATTCTTTGCTTTCAACTTCCTTTCCCCCTTTATTGTTGCAGCCATAACAGTTATCCATCTTATCTTTCTTCATGAAACCGGATCCACGAACCCAACAGGACTAAACTCAGACGCAGATAAAATCTCGTTTCACCCCTACTTCTCCTATAAAGACCTCCTAGGGTTCGCCATCCTGCTAATTG????????????????????????????????????????????????????????????????????????????????????????????????????????????????????????????????????????????????????????????????????????????????????????????????????????????????????????????????????????????????????????????????????????????????????????????????????????????????????????????????????????????????????????????????????????????????????????????????????????????????????????????????????????????
Gymnogeophagus_mekinos_DQ448256				?????????????????????????????????????????????????????????????????????????????????????????????????????????????????????????????????????????????GGCCTATTTCTTGCCATACATTATACCTCTGACATTGCCACAGCCTTCTCCTCAATTGCTCACATCTGCCGAGATGTAAATTACGGCTGGCTAATTCGAAATATACATGCCAACGGCGCATCCTTCTTCTTCATCTGTATTTATCTTCACATTGGACGAGGACTTTACTACGGTTCTTACTTGTTCAAAGAGACATGAAACATTGGAGTAATTCTCCTCCTCCTAGTAATAATAACTGCATTTGTGGGCTACGTACTGCCATGAGGACAAATATCCTTCTGAGGAGCCACCGTCATTACAAATCTCCTCTCCGCCATCCCTTACATCGGTAACTCCCTCGTCCAATGAATTTGAGGCGGCTTCTCAGTAGACAACGCCACCCTAACCCGATTCTTTGGTTTTCACTTCCTTTTCCCCTTTATTGTTGCAGCCATAACAGTTATTCATCTTATCTTCCTTCATGAAACCGGATCCACGAAACCCACAGGACTAAACTCAGACGCCGATAAAATCTCGTTTCACCCCTACTTCTCCTATAAAGAACTCCTAGGGTTCGCCATCCTGGTAATTG????????????????????????????????????????????????????????????????????????????????????????????????????????????????????????????????????????????????????????????????????????????????????????????????????????????????????????????????????????????????????????????????????????????????????????????????????????????????????????????????????????????????????????????????????????????????????????????????????????????????????????????????????????????
Gymnogeophagus_mekinos_DQ448266				?????????????????????????????????????????????????????????????????????????????????????????????????????????????????????????????????????????????GGCCTATTTCTTGCCATACATTATACCTCTGACATTGCCACAGCCTTCTCCTCAATGGCTCACATCTGCCGAGATGTAAATTACGGCTGGCTAATTCGAAATATACATGCCAACGGCGCATCCTTCTTCTTCATCTGTATTTATCTTCACATTGGACGAGGACTTTACTACGGTTCTTACTTGTTCAAAGAGACATGAAACATTGGAGTAATTCTCCTCCTCCTAGTAATAATAACTGCATTTGTGGGCTACGTACTACCATGAGGACAAATATCCTTCTGAGGAGCCACCGTCATTACAAATCTCCTCTCCGCCATCCCTTACATCGGTAACTCCCTCGTCCAATGAATTTGAGGCGGCTTCTCAGTAGACAACGCCACCCTAACCCGATTCTTTGCTTTTCACTTCCTTTTCCCCTTTATTGTTGCAGCCATAACAGTTAATCATCTTATCTTTCTCCATGAAACCGGATCCCCGAACCCCACAGGACTAAACTCAGACCCAGATAAAATCTCGTTTCACCCCTACTTCTCCTATAAAGACCTCCTAGGGTTCGCCATCCTGCTAATTG????????????????????????????????????????????????????????????????????????????????????????????????????????????????????????????????????????????????????????????????????????????????????????????????????????????????????????????????????????????????????????????????????????????????????????????????????????????????????????????????????????????????????????????????????????????????????????????????????????????????????????????????????????????
Gymnogeophagus_mekinos_DQ448251				?????????????????????????????????????????????????????????????????????????????????????????????????????????????????????????????????????????????GGCCTATTGCTTGCCATACATTATACCTCTGACATTGCCACAGCCTTCTCCTCAATTGCTCACATCTGCCGAGATGTAAATTACGGCTGGCTAATTCGAAATATACATGCCAACGGCGCATCCTTCTTCTTCATCTGTATTTATCTTCACATTGGACGAGGACTTTACTACGGTTCTTACTTGTTCAAAGAGACATGAAACATTGGAGTAATTCTCCTCCTCCTAGTAATAATAACTGCATTTGTGGGCTACGTACTGCCATGGGGACAAATATCCTTTTGAGGAGCCACCGTCATTACAAATCTCCTCTCCGCCATCCCTTACATCGGTAACTCCCTCGTCCAATGAATTTGAGGCGGCTTCTCAGTAGACAACGCCACCCTAACCCGATTCTTTGCTTTTCACTTCCTTTTCCCCTTTATTGTTGCAGCCATAACAGTTATTCATCTTATCTTTCTTCATGAAACCGGATCCACGAACCCAACAGGACTAAACTCAGACGCAGATAAAATCTCGTTTCACCCCTACTTCTCCTATAAAGACCTCCTAGGGTTCGCCATCCTGCTAATTG????????????????????????????????????????????????????????????????????????????????????????????????????????????????????????????????????????????????????????????????????????????????????????????????????????????????????????????????????????????????????????????????????????????????????????????????????????????????????????????????????????????????????????????????????????????????????????????????????????????????????????????????????????????
Gymnogeophagus_mekinos_DQ448255				?????????????????????????????????????????????????????????????????????????????????????????????????????????????????????????????????????????????GGCCTATTTCTTGCCATACATTATACCTCTGACATTGCCACAGCCTTCTCCTCAATTGCTCACATCTGCCGAGATGTAAATTACGGCTGGCTAATTCGAAATATACATGCCAACGGCGCATCCTTCTTCTTCATCTGTATTTATCTTCACATTGGACGAGGACTTTACTACGGTTCTTACTTGTTCAAAGAGACATGAAACATTGGAGTAATTCTCCTCCTCCTAGTAATAATAACTGCATTTGTGGGCTACGTACTGCCATGGGGACAAATATCCTTTTGAGGAGCCACCGTCATTACAAATCTCCTCTCCGCCATCCCTTACATCGGTAACTCCCTCGTCCAATGAATTTGAGGCGGCTTCTCAGTAGACAACGCCACCCTAACCCGATTCTTTGCTTTTCACTTCCTTTTCCCCTTTATTGTTGCAGCCATAACAGTTATTCATCTTATCTTTCTTCATGAAACCGGATCCACGAAACCAACAGGACTAAACTCAGACGCAGATAAAATCTCGTTTCACCCCTACTTCTCCTATAAAGACCTCCTAGGGTTCGCCATCCTGCTTATTG????????????????????????????????????????????????????????????????????????????????????????????????????????????????????????????????????????????????????????????????????????????????????????????????????????????????????????????????????????????????????????????????????????????????????????????????????????????????????????????????????????????????????????????????????????????????????????????????????????????????????????????????????????????
Gymnogeophagus_mekinos_DQ448267				?????????????????????????????????????????????????????????????????????????????????????????????????????????????????????????????????????????????GGCCTATTGCTTGCCATACATTATACCTCTGACATTGCCACAGCCTTCTCCTCAATTGCTCACATCTGCCGAGATGTAAATAACGGCTGGCTAATTCGAAATATACATGCCAACGGCGCATCCTTCTTCTTCATCTGTATTTATCTTCACATTGGACGAGGACTTTACTACGGTTCTTACTTGTTCAAAGAGACATGAAACATTGGAGTAATTCTCCTCCTCCTAGTAATAATAACTGCATTTGTGGGCTACGTACTACCATGAGGACAAATATCCTTCTGAGGAGCCACCGTCATTACAAATCTCCTCTCCGCCATCCCTTACATCGGTAACTCCCTCGTCCAATGAATTTGAGGCGGCTTCTCAGTAGACAACGCCACCCTAACCCGATTCTTTGCTTTTCACTTCCTTTTCCCCTTTATTGTTGCAGCCATAACAGTTATTCATCTTATCTTTCTTCATGAAACCGGATCCACGAACCCAACAGGATTAAACTCAGACGCAGATAAAATCTCGTTTCACCCCTACTTCTCCTATAAAGAACTCCTAGGGTTCGCCATCCTGCTAATGT????????????????????????????????????????????????????????????????????????????????????????????????????????????????????????????????????????????????????????????????????????????????????????????????????????????????????????????????????????????????????????????????????????????????????????????????????????????????????????????????????????????????????????????????????????????????????????????????????????????????????????????????????????????
Gymnogeophagus_mekinos_DQ448265				?????????????????????????????????????????????????????????????????????????????????????????????????????????????????????????????????????????????GGCCTATTGCTTGCCATACATTATACCTCTGACATTGCCACAGCCTTCTCCTCAATTGCTCACATCTGCCGAGATGTAAATTACGGCTGGCTAATTCGAAATATACATGCCAACGGCGCATCCTTCTTCTTCATCTGTATTTATCTTCACATTGGACGAGGACTTTACTACGGTTCTTACTTGTTTAAAGAGACATGAAACATTGGAGTAATTCTCCTCCTCCTAGTAATAATAACTGCATTTGTGGGCTACGTACTGCCATGAGGACAAATATCCTTCTGAGGAGCCACCGTCATTACAAATCTCCTCTCCGCCATCCCTTACATCGGTAACTCCCTCGTCCAATGAATTTGAGGCGGCTTCTCAGTAGACAACGCCACCCTAACCCGATTCTTTGCTTTTCACTTCCTTTTCCCCTTTATTGTTGCAGCCATAACAGTTATTCATCTTATTTTTCTTCATGAAACCGGATCCACGAACCCAACAGGACTAAACTCAGACGCAGATAAAATCTCGTTTCACCCCTACTTCTCCTATAAAGAACTCCTAGGGTTCGCCATCCTGCTAATTG????????????????????????????????????????????????????????????????????????????????????????????????????????????????????????????????????????????????????????????????????????????????????????????????????????????????????????????????????????????????????????????????????????????????????????????????????????????????????????????????????????????????????????????????????????????????????????????????????????????????????????????????????????????
Gymnogeophagus_mekinos_DQ448258				?????????????????????????????????????????????????????????????????????????????????????????????????????????????????????????????????????????????GGCCTATTTCTTGCCATACATTATACCTCTGACATTGCCACAGCCTTCTCCTCAATTGCTCACATCTGCCGAGATGTAAATTACGGCTGGCTAATTCGAAATATACATGCCAACGGCGCATCCTTCTTCTTCATCTGTATTTATCTTCACATTGGACGAGGACTTTACTACGGGTCTTACTTGTTCAAAGAGACATGAAACATTGGAGTAATTCTCCTCCTCCTAGTAATAATAACTGCATTTGTGGGCTACGTACTGCCATGAGGACAAATATCCTTCTGAGGAGCCACCGTCATTACAAATCTCCTCTCCGCCATCCCTTACATCGGTAACTCCCTCGTCCAATGAATTTGAGGCGGCTTCTCAGTAGACAACGCCACCCTAACCCGATTCTTTGCTTTTCACTTCCTTTTCCCCTTTATTGTTGCAGCCATAACAGTTATTCATCTTATCTTTCTTCATGAAACCGGATCCACGAACCCAACAGGACTAAACTCAGACGCAGATAAAATCTCGTTTCACCCCTACTTCTCCTATAAAGACCTCCTAGGGTTCGCCACCCTGCTAATTG????????????????????????????????????????????????????????????????????????????????????????????????????????????????????????????????????????????????????????????????????????????????????????????????????????????????????????????????????????????????????????????????????????????????????????????????????????????????????????????????????????????????????????????????????????????????????????????????????????????????????????????????????????????
Gymnogeophagus_mekinos_DQ448269				?????????????????????????????????????????????????????????????????????????????????????????????????????????????????????????????????????????????GGCCTATTTCTTGCCATACATTATACCTCTGACATTGCCACAGCCTTCTCCTCAATTGCTCACATCTGCCGAGATGTAAATTACGGCTGGCTAATTCGAAATATACATGCCAACGGCGCATCCTTCTTCTTCATCTGTATTTATCTTCACATTGGACGAGGACTTTACTACGGTTCTTACTTGTTCAAAGAGACATGAAACATTGGAGTAATTCTCCTCCTCCTAGTAATAATAACTGCATTTGTGGGCTACGTACTACCATGAGGACAAATATCCTTCTGAGGAGCCACCGTCATTACAAATCTCCTCTCCGCCATCCCTTACATCGGTAACTCCCTCGTCCAATGAATTTGAGGCGGCTTCTCAGTAGACAACGCCACCCTAACCCGATTCTTTGCTTTTCACTTCCTTTTCCCCTTTATTGTTGCAGCCATAACAGTTATTCATCTTATCTTTCTTCATGAAACCGGATCCACGAACCCAACAGGACTAAACTCAGACGCAGATAAAATCTCGTTTCACCCCTACTTCTCCTATAAAGAACTCCTAGGGTTCGCCATCCTGCTAATTG????????????????????????????????????????????????????????????????????????????????????????????????????????????????????????????????????????????????????????????????????????????????????????????????????????????????????????????????????????????????????????????????????????????????????????????????????????????????????????????????????????????????????????????????????????????????????????????????????????????????????????????????????????????
Gymnogeophagus_mekinos_DQ448257				?????????????????????????????????????????????????????????????????????????????????????????????????????????????????????????????????????????????GGCCTATTTCTTGCCATACATTATACCTCTGACATTGCCACAGCCTTCTCCTCAATTGCTCACATCTGCCGAGATGTAAATTACGGCTGGCTAATTCGAAATATACATGCCAACGGCGCATCCTTCTTCTTCATCTGTATTTATCTTCACATTGGACGAGGACTTTACTACGGGTCTTACTTGTTCAAAGAGACATGAAACATTGGAGTAATTCTCCTCCTCCTAGTAATAATAACTGCATTTGTGGGCTACGTACTGCCATGAGGACAAATATCCTTCTGAGGAGCCACCGTCATTACAAATCTCCTCTCCGCCATCCCTTACATCGGTAACTCCCTCGTCCAATGAATTTGAGGCGGGTTCTCAGTAGACAACGCCACCCTAACCCGATTCTTTGCTTTTCACTTCCTTTTCCCCTTTATTGTTGCAGCCATAACAGTTATCCATCTTATCTTTCTTCATGAAACCGGATCCACGAACCCAACAGGACTAAACTCAGACGCAGATAAAATCTCGTTTCACCCCTACTTCTCCTATAAAGAACTCCTAGGGTTCGCCATCCTGCTAATTG????????????????????????????????????????????????????????????????????????????????????????????????????????????????????????????????????????????????????????????????????????????????????????????????????????????????????????????????????????????????????????????????????????????????????????????????????????????????????????????????????????????????????????????????????????????????????????????????????????????????????????????????????????????
Gymnogeophagus_cf._rhabdotus__aquarium_MH189550 	????????????????????????????????????????????????????????????????????????????????????????????????????????????????????????????????????????????????????????????ATACACTACACCTCTGATATTGCCACAGCCTTCTCCTCAGTTGCCCACATTTGCCGAGATGTAAATTACGGCTGGCTTATCCGAAATATACACGCCAACGGCGCATCTTTCTTCTTTATCTGTATTTATTTCCACATCGGACGAGGACTTTACTACGGCTCCTACTTATATAAAGAAACATGAAACATTGGGGTAATTCTCCTCCTTCTAGTAATAATGACTGCATTTGTAGGCTACGTATTACCATGGGGACAAATATCCTTCTGAGGGGCCACCGTCATTACAAACCTCCTCTCCGCCATCCCCTACATCGGTAACTCCCTCGTCCAATGAATTTGAGGCGGCTTCTCAGTAGACAACGCTACCCTGACCCGATTCTTTGCCTTCCACTTCCTCTTTCCTTTTATTATTGCAGCCATAACACTAATTCATCTTATTTTTCTTCATGAGACAGGATCCACAAACCCAACAGGGCTAAGCTCAGACACAGACAAGATCTCCTTTCACCCCTACTTCTCCTATAAAGACCTCCTAGGATTTGCCGTTCTACTAATTGCTTTAATTGCCCTAGCCCTCTTTTCCCCCAACCTTCTTGGAGACCCCGACAACTTCACACCAGCAAACCCCTTAGTAACCCCACCTCACATCAAGCCAGAGTGATACTTCTTATTTGCCTATGCCATCCTTCGATCAATCCCCAACAAACTAGG??????????????????????????????????????????????????????????????????????????????????????????????????????????????????????????????????????????????????????????????????????????????????????????????????????????????????????????????????????????????????????????????????????????????????
Gymnogeophagus_sp.3__aquarium_MH189551    		?????????????????????????????????????????????????????????????????????????????????TCTGTCTGATGAAACTTTGGTTCCCTACTAGGACTCTGTCTCGCCGCACAAATCCTGACGGGCCTATTTCTTGCCATACATTATACCTCTGACATTGCCACAGCCTTCTCCTCAATTGCTCACATCTGCCGAGATGTAAATTACGGCTGGCTAATTCGAAATATACATGCCAACGGCGCATCCTTCTTCTTCATCTGTATTTATCTTCACATTGGGCGAGGACTTTACTACGGTTCTTACTTGTTCAAAGAGACATGAAACATTGGAGTTATTCTTCTCCTCCTAGTAATAATAACTGCATTTGTGGGCTACGTACTGCCATGAGGACAAATATCCTTTTGAGGAGCCACCGTCATTACAAATCTCCTCTCCGCCATCCCTTACATCGGTAACTCCCTCGTCCAATGAATTTGAGGCGGCTTCTCAGTAGACAACGCCACCCTAACCCGATTCTTTGCCTTTCACTTCCTTTTTCCCTTTATTGTTGCAGCCATAACAATTATTCATCTTATCTTTCTTCATGAAACCGGATCCACGAACCCAACAGGACTAAACTCAGACGCAGATAAAATCTCGTTTCACCCCTACTTCTCCTATAAAGACCTCCTAGGGTTCGCCATCCTGCTAATTGCTTTAATTGCCCTAGCCCTTTTTTCTCCTAACCTTCTTGGAGACCCCGACAACTTCACACCAGCAAACCCCTTAGTGACCCCACCCCACATCAAACCTGAATGATACTTCTTATTTGCCTACGCCATCCTTCGATCAATTCCCAACAAACTTGG??????????????????????????????????????????????????????????????????????????????????????????????????????????????????????????????????????????????????????????????????????????????????????????????????????????????????????????????????????????????????????????????????????????????????
Gymnogeophagus_sp.3__aquarium_MH189547    		???????????????????????????????????????GCAAACAACGCATTAGTTGATCTTCCCGCACCCTCAAATATTTCTGTCTGATGAAACTTTGGTTCCCTACTAGGACTCTGTCTCGCCGCACAAATCCTGACGGGCCTATTTCTTGCCATACATTATACCTCTGACATTGCCACAGCCTTCTCCTCAATTGCTCACATCTGCCGAGATGTAAATTACGGCTGGCTAATTCGAAATATACATGCCAACGGCGCATCCTTCTTCTTCATCTGTATTTATCTTCACATTGGGCGAGGACTTTACTACGGTTCTTACTTGTTCAAAGAGACATGAAACATTGGAGTTATTCTTCTCCTCCTAGTAATAATAACTGCATTTGTGGGCTACGTACTGCCATGAGGACAAATATCCTTTTGAGGAGCCACCGTCATTACAAATCTCCTCTCCGCCATCCCTTACATCGGTAACTCCCTCGTCCAATGAATTTGAGGCGGCTTCTCAGTAGACAACGCCACCCTAACCCGATTCTTTGCCTTTCACTTCCTTTTTCCCTTTATTGTTGCAGCCATAACAATTATTCATCTTATCTTTCTTCATGAAACCGGATCCACGAACCCAACAGGACTAAACTCAGACGCAGATAAAATCTCGTTTCACCCCTACTTCTCCTATAAAGACCTCCTAGGGTTCGCCATCCTGCTAATTGCTTTAATTGCCCTAGCCCTTTTTTCTCCTAACCTTCTTGGAGACCCCGACAACTTCACACCAGCAAACCCCTTAGTGACCCCACCCCACATCAAACCTGAATGATACTTCTTATTTGCCTACGCCATCCTTCGATCAATTCCCAACAAACTTGGAGGAGTCCTTGCCCTTCTCTTCTCAATCTTAATTCTTATGCTCGTTCCAATTTTACATACATCCAAACAACGA?????????????????????????????????????????????????????????????????????????????????????????????????????????????????????????????????????????????????????????????????????????????????????????????????????????
Gymnogeophagus_labiatus__aquarium_MH189548     		???????????????????????????????????????GCAAACGACGCATTAATTGATCTCCCCGCACCCTCAAATATTTCTGTCTGATGAAACTTTGGTTCCCTACTAGGACTCTGTCTCGCCGCACAAATCCTGACAGGCCTATTTCTTGCCATACATTATACCTCTGATATTGCCACAGCCTTCTCCTCAGTTGCTCACATCTGCCGAGATGTAAATTACGGCTGATTAATTCGAAACATACACGCCAATGGCGCATCCTTCTTCTTCATCTGTATTTATCTTCACATTGGACGAGGACTTTACTACGGCTCTTATTTGTTCAAAGAGACATGAAACATTGGAGTAATTCTACTCCTCCTTGTTATAATAACCGCATTCGTAGGTTACGTACTACCATGGGGACAAATATCCTTCTGAGGGGCAACCGTCATCACAAACCTCCTTTCCGCCATCCCCTACATCGGTAACTCCCTTGTCCAGTGAATTTGAGGCGGTTTCTCAGTAGACAACGCCACCCTAACCCGATTCTTTGCCTTCCACTTCCTCTTTCCTTTTATTATTGCAGCCATAACAATTATTCATCTTGTTTTTCTTCATGAAACTGGATCCACAAACCCAACAGGATTAAACTCAGACACAGATAAAGTCTCGTTTCACCCCTACTTCTCTTATAAAGACCTCCTAGGGTTCGCCATCCTGCTAATTGCTTTAATCGCCCTAGCCCTTTTTTCCCCAAATCTTCTCGGAGATCCTGACAACTTCACACCAGCAAACCCCTTAGTAACCCCACCTCACATCAAACCAGAGTGGTACTTCTTATTTGCCTACGCCATCCTTCGATCAATTCCCAACAAACTGGGGGGAGTTCTTGCCCTCCTCTTCTCAATCTTAATCCTTATGCTCGTCCCAATTCTACATACCTCCAAACAACGA?????????????????????????????????????????????????????????????????????????????????????????????????????????????????????????????????????????????????????????????????????????????????????????????????????????
Gymnogeophagus_labiatus__aquarium_MH189549     		???????????????????????????????????????GCAAACGACGCATTAATTGATCTCCCCGCACCCTCAAATATTTCTGTCTGATGAAACTTTGGTTCCCTATTAGGACTCTGTCTCGCCGCACAAATCCTGACAGGCCTATTTCTTGCCATACATTATACCTCTGATATTGCCACAGCCTTCTCCTCAGTTGCTCACATCTGCCGAGATGTAAATTACGGCTGATTAATTCGAAACATACACGCCAATGGCGCATCCTTCTTCTTCATCTGTATTTATCTTCACATTGGACGAGGACTTTACTACGGCTCTTATTTGTTCAAAGAGACATGAAACATTGGAGTAATTCTACTCCTCCTTGTTATAATAACCGCATTCGTAGGTTACGTACTACCATGGGGACAAATATCCTTCTGAGGGGCAACCGTCATCACAAACCTCCTTTCCGCCATCCCCTACATCGGTAACTCCCTTGTCCAGTGAATTTGAGGCGGTTTCTCAGTAGACAACGCCACCCTAACCCGATTCTTTGCCTTCCACTTCCTCTTTCCTTTTATTATTGCAGCCATAACAATTATTCATCTTGTTTTTCTTCATGAAACTGGATCCACAAACCCAACAGGATTAAACTCAGACACAGATAAAGTCTCGTTTCACCCCTACTTCTCTTATAAAGACCTCCTAGGGTTCGCCATCCTGCTAATTGCTTTAATCGCCCTAGCCCTTTTTTCCCCAAATCTTCTCGGAGATCCTGACAACTTCACACCAGCAAACCCCTTAGTAACCCCACCTCACATCAAACCAGAGTGGTACTTCTTATTTGCCTACGCCATCCTTCGATCAATTCCCAACAAACTGGGGGGAGTTCTTGCCCTCCTCTTCTCAATCTTAATCCTTATGCTCGTCCCAATTCTACATACCTCCAAACAACGA?????????????????????????????????????????????????????????????????????????????????????????????????????????????????????????????????????????????????????????????????????????????????????????????????????????
;
xpi=;

proc/;
